# Supplementary material for: Mortality Following Clostridioides difficile Infection in Europe: A Retrospective Multicenter Case-Control Study
Source: Antibiotics (Basel). 2021 Mar 13;10(3):299. doi: 10.3390/antibiotics10030299 (PMC7998379; doi:10.3390/antibiotics10030299)
Supplement: Supplementary file 1 [file antibiotics-10-00299-s001.zip]

Archive with 2 entries (2 files):
- Cases.xls
- Controls - non deaths.xlsx
