# Supplementary material for: Mortality Following Clostridioides difficile Infection in Europe: A Retrospective Multicenter Case-Control Study
Source: Antibiotics (Basel). 2021 Mar 13;10(3):299. doi: 10.3390/antibiotics10030299 (PMC7998379; doi:10.3390/antibiotics10030299)
Supplement: Supplementary file 1 [file antibiotics-10-00299-s001.zip › Cases.xls]

## Sheet: cases
sex	age	height	weight	bmi	hprevious	antibiot	immunosupression	parenteral	probiotics	PPI	H2b	surgery	nursingh	Charlson	episode	therapy	thchange	temp	wbc	neutr	crp	creat	alb	lact	bacter	ultra	ultraabn	ct	ctabn	endo	compl	cogni	csurgery	tdgn	tdeath
m	95	NA	NA		yes	5.7	1.3	no	no	no	no	no	yes	5	1	5	1	36.7	13.66	NA	342.02	335	21.06	2.5	no	no		no		no	no	yes	no	3	5
f	86	NA	NA		yes	0	2	no	yes	no	no	no	no	4	1	1	1	36.4	10.07	NA	23	243	29.07	NA	no	yes	0	no		no	no	no	no	14	3
f	88	NA	NA		yes	4,5,6	1,2,4,5	no	no	yes	no	no	no	7	1	1	1	36.8	7.9	NA	386.35	403	17	0.9	no	no		no		no	yes	no	no	20	22
f	90	NA	NA		no	7	5	no	no	no	no	no	no	3	1	3	2	36.8	13.68	NA	43.86	37	31.07	0.9	no	no		no		no	no	no	no	10	17
f	95	NA	NA		yes	6.7	3	no	no	no	no	yes	no	5	1	3	2	38.6	18.16	NA	27	173	17.07	NA	no	no		no		no	no	no	no	21	52
m	86	NA	NA		no	5.7	2	no	no	no	no	no	no	1	1	1	1	37	18.9	NA	91	26	21	NA	no	no		no		no	no	no	no	22	23
f	89	NA	NA		yes	5.7	0	no	no	no	no	no	no	2	1	1	1	36.8	7.55	6	6	107	24	5.4	no	no		no		no	yes	no	no	5	23
f	77	NA	NA		no	5.11	2	no	no	no	no	no	no	6	1	10	5	36.8	16.48	14.6	91.45	106	NA	NA	no	no		no		no	no	yes	no	4	1
m	87	NA	NA		yes	5.7	2	no	no	yes	no	no	no	2	1	5	1	36.6	24.99	22.3	123.19	92	23	NA	no	yes	2	no		no	yes	no	no	4	15
m	83	NA	NA		yes	0	1,3,7	no	no	yes	no	no	no	4	1	3	2	38.4	15.99	NA	117	119	28	NA	no	no		no		no	yes	no	no	1	17
m	91	NA	NA		yes	2,5,7,14	2,3,7	no	no	no	no	no	no	9	2	5	1	36.6	36.61	NA	191.36	159	22	7.4	no	no		no		no	yes	no	no	1	3
f	93	NA	NA		no	2,5,7	2	no	no	no	no	no	yes	3	1	8	2	36.8	21.19	NA	71.71	31.24	23	NA	no	no		no		no	yes	no	no	8	32
f	91	NA	NA		no	5,7,10	3	no	no	no	no	no	no	3	1	1	1	36.8	9.48	NA	278.5	239	33	10	no	no		no		no	no	no	no	8	2
m	78	NA	NA		no	5,6,7,19	3	no	yes	yes	no	no	no	3	1	1	1	NA	31.53	NA	107	79	15.09	NA	yes	no		no		no	yes	no	no	58	28
f	84	NA	NA		yes	5.7	1.2	yes	no	yes	no	no	no	3	1	1	1	36.4	11.76	NA	28.34	246	25.03	1.8	no	no		no		no	yes	no	no	10	13
m	56	NA	NA		yes	6,7,9,10	2	no	yes	yes	no	Yes	yes	6	1	1	1	38.9	13.62	NA	286.07	35	32.5	NA	yes	no		no		no	no	yes	no	23	2
f	91	NA	NA		yes	1,5,6,,11,14	0	no	NA	NA	no	Yes	no	2	1	5	1	NA	7.76	NA	86.62	40	37.7	NA	no	no		no		no	no	no	no	10	6
f	96	NA	NA		yes	5	3	no	no	no	no	no	no	5	2	5	1	36.2	6.6	4.65	179.04	NA	28	NA	no	no		no		no	no	yes	no	1	1
f	57	NA	NA		yes	5,7,14	5	yes	no	no	no	no	no	6	1	11	3	38.1	14.71	13.6	47.48	44	21.06	NA	no	no		no		no	no	no	no	15	12
f	80	NA	NA		no	0	1.5	no	no	yes	no	no	yes	10	2	1	1	36.6	23.01	NA	243.75	126	NA	NA	no	no		no		no	no	yes	no	3	3
m	82	NA	NA		no	6.7	1.5	no	no	no	no	no	yes	5	1	2	1	36.8	20.47	16.9	175.13	69	NA	5.2	no	no		no		no	no	yes	no	21	1
f	84	NA	NA		yes	5.7	2	no	no	no	no	no	no	5	1	1	1	36.6	4.68	4.46	NA	72	24.09	NA	no	no		no		no	no	yes	no	5	0
m	90	NA	NA		yes	5,6,7	1,5,7	no	no	no	no	no	no	3	1	9	4	36.6	4.46	NA	44.57	73	27.08	NA	no	no		no		no	yes	no	no	1	11
m	75	NA	NA		yes	20	1	no	no	yes	no	no	no	5	1	8	2	36.6	7.81	NA	86.88	55	21	NA	no	yes	1	no		no	yes	no	no	1	13
f	60	NA	NA		yes	5,6,7	2.7	no	no	yes	no	no	yes	4	1	1	1	36.7	15.17	13	287.59	61	19	NA	no	no		no		no	no	no	no	7	7
f	95	NA	NA		no	2.14	5.7	no	yes	no	no	no	yes	4	1	5	1	36.6	62.18	17	29	48	22	NA	no	no		no		no	no	no	no	1	2
f	88	NA	NA		no	5.7	0	no	no	no	no	no	no	1	1	1	1	36.6	5.08	4.4	3.72	162	41.5	NA	no	no		no		no	no	no	no	6	3
f	80	NA	NA		no	5.7	3.7	no	yes	no	no	no	no	4	1	1	1	36.6	22.69	NA	161.39	87	33.4	NA	no	no		no		no	no	no	no	13	7
f	84	NA	NA		yes	5,6,7	2	no	no	no	no	no	no	4	1	1	1	38.4	36.71	NA	88.89	58	27	NA	yes	no		no		no	no	no	no	4	19
f	81	NA	NA		no	5,6,7,17	1,3,5	no	no	no	no	no	no	8	1	1	1	38.2	7.59	NA	181.27	127	18.8	NA	no	no		no		no	no	no	no	38	22
m	84	NA	NA		no	5,7,14	0	no	no	no	no	Yes	no	1	1	1	1	38.3	15.68	NA	181.59	94	NA	NA	no	no		no		no	no	no	no	12	4
f	72	NA	NA		no	12	0	no	no	no	no	no	yes	2	1	1	1	36.6	18.62	13.8	243.83	176	18	NA	no	no		no		no	no	no	no	3	0
m	87	NA	NA		yes	5.7	0	no	no	no	no	no	no	2	2	2	1	35.8	15.44	13.4	103.88	106	17.4	NA	no	no		no		no	yes	no	no	1	4
m	60	NA	NA		no	5.7	3	no	no	no	no	no	yes	2	1	1	1	36.9	4.52	NA	127.67	110	27	NA	no	no		no		no	no	yes	no	7	3
f	85	NA	NA		no	5.7	0	no	no	no	no	no	no	2	1	1	1	36.6	18.07	NA	130.48	104	27	NA	no	no		no		no	no	yes	no	5	5
f	83	NA	NA		no	5,7,11	2.3	no	no	yes	no	no	yes	6	1	1	1	36.6	NA	7.4	112.45	99	27	NA	no	no		no		no	no	no	no	9	11
m	85	NA	NA		yes	5,6,16	0	no	no	yes	no	no	no	2	1	1	1	36.6	14.87	13	81.98	46	NA	NA	no	no		no		no	yes	no	no	3	11
m	71	NA	NA		yes	2,5,6,7	1.5	yes	no	yes	no	no	yes	1	1	8	2	36.6	6.28	4.3	105.43	114	29	NA	no	no		no		no	no	no	no	14	7
f	87	NA	NA		yes	5,7,8,12	2	no	no	no	no	no	no	3	2	5	1	36.6	20.24	8.9	30.33	74	NA	NA	no	no		no		no	yes	no	no	0	11
f	89	NA	NA		yes	5.7	2	no	no	yes	no	no	no	3	1	1	1	36.7	11.05	9.6	264	101	31	NA	no	no		no		no	yes	yes	no	12	15
f	94	NA	NA		yes	5,11,12	1.3	no	no	no	no	no	no	5	2	2	1	NA	11.38	NA	NA	133	NA	NA	no	no		no		no	no	no	yes	0	3
m	96	NA	NA		no	0	3	no	no	yes	no	no	no	5	1	1	1	36.6	7.87	NA	32.86	146	NA	NA	no	no		no		no	yes	no	no	3	15
f	83	NA	NA		no	5,7,11	3	no	no	yes	no	no	no	3	1	3	2	36.6	10.1	NA	84.35	26	16	NA	no	no		no		no	yes	no	no	23	18
f	76	NA	NA		no	5,7,11	2.7	no	no	yes	no	no	no	3	1	10	5	36.6	12.95	10.2	75.84	99	33	0.9	no	no		no		no	no	no	no	38	1
f	82	NA	NA		no	5.6	0	no	no	no	no	no	no	1	1	1	1	36.6	12.77	NA	40.2	37	37	NA	no	no		no		no	no	no	no	15	10
f	76	NA	NA		no	2,5,6,7,11	3	no	no	yes	no	no	no	3	1	1	1	36.6	15.25	NA	105.75	104	31	NA	no	no		no		no	no	no	no	46	17
f	92	NA	NA		yes	5,7,11	1	no	no	no	no	no	no	2	2	2	1	37.6	22.27	NA	143.12	94	28	NA	no	no		no		no	no	no	no	0	3
m	78	NA	NA		yes	5,7,11	1,2,5	no	no	yes	no	no	no	10	1	8	2	37.1	13.98	NA	141.19	71	26	NA	no	yes	1	no		no	no	no	no	6	31
m	68	NA	NA		yes	5.7	2,5,7	no	no	yes	no	no	no	5	1	3	2	37.2	10.17	NA	7.49	106	35	NA	no	no		no		no	yes	no	no	16	30
f	80	NA	NA		yes	6,7,17	2.3	no	no	yes	no	no	no	7	1	1	1	36.6	13.66	NA	135	72	28	NA	no	no		no		no	no	no	no	12	10
f	77	NA	NA		no	6.21	5.7	no	no	yes	no	no	no	3	1	1	1	36.6	18.5	0	30.35	69	28	NA	yes	no		no		no	yes	no	no	6	23
f	87	NA	NA		yes	11	6	no	no	yes	no	Yes	no	4	1	1	1	36.6	15.01	NA	123.51	84	30	NA	no	no		no		no	yes	no	no	20	25
m	81	NA	NA		yes	5,7,11	1	no	no	yes	no	Yes	no	6	1	3	2	36.6	25.11	NA	219.76	137	28	NA	no	no		no		no	no	no	no	11	17
m	58	NA	NA		yes	5,6,7	1.5	no	no	no	no	no	no	7	1	3	2	37.5	5.57	NA	175.41	109	NA	NA	no	no		no		no	no	no	no	10	31
f	67	NA	NA		no	2,5,7,16	1,3,8	no	no	yes	no	no	no	5	1	8	2	36.6	47.81	NA	63.6	245	24	NA	no	yes	1	yes	1	no	no	yes	no	24	56
m	94	NA	NA		no	0	1,3,5	no	yes	no	no	no	yes	5	1	1	1	36	10.35	NA	257.56	166	24	NA	no	no		no		no	no	yes	no	1	1
m	90	NA	NA		yes	2	1	no	no	yes	no	no	no	2	1	8	2	36.6	3.63	NA	40.99	78	26	NA	no	yes	2	no		no	yes	no	no	6	42
m	82	NA	NA		no	5,7,22	1,3,5	no	no	yes	no	no	no	4	1	1	1	38.2	8.76	NA	9.64	46	33	NA	no	no		no		no	no	no	no	54	22
f	73	NA	NA		no	0	3	no	no	no	no	no	no	5	1	8	2	36.6	9.99	NA	108.71	296	NA	NA	no	no		no		no	no	no	no	5	9
m	79	NA	NA		yes	5,6,7,10,17	3	no	no	yes	no	no	no	3	1	3	2	36.6	14.53	NA	122.45	215	20	NA	no	no		no		no	yes	no	no	0	7
f	82	NA	NA		no	10.22	2.3	no	no	yes	no	no	no	8	1	8	2	36.6	NA	NA	NA	NA	NA	NA	no	no		no		no	yes	no	no	4	0
f	86	NA	NA		yes	0	0	no	no	no	no	no	yes	4	1	2	1	36.4	21.52	NA	NA	98	18	NA	no	no		no		no	no	yes	no	1	5
f	89	NA	NA		yes	5.7	0	no	yes	no	no	no	no	1	1	1	1	36.6	27.2	NA	NA	59	30	NA	no	no		no		no	no	no	no	6	4
f	81	NA	NA		no	23	0	no	no	no	no	no	no	0	1	8	2	37.1	NA	NA	NA	NA	NA	NA	no	yes	0	no		no	no	no	no	1	38
f	80	NA	NA		yes	2.4	2.3	no	no	no	no	no	no	4	1	5	1	37.2	32.05	27.1	255.79	224	22	NA	no	no		no		no	yes	no	no	1	11
m	75	170	80	27.7	yes	5	5.7	no	no	no	no	no	no	6	1	5	1	36.5	35.96	28.6	245.62	154	22	NA	no	no		no		no	yes	yes	no	6	4
m	91	NA	NA		yes	20	2	no	no	no	no	no	no	4	4	2	1	36.2	17.1	14.7	112.51	79	27	NA	no	no		no		no	no	no	no	0	1
m	93	NA	NA		yes	24	0	no	no	yes	no	Yes	no	2	1	2	1	36.6	13.25	11.1	311.65	163	23	NA	no	yes	0	no		no	yes	no	no	0	6
m	73	NA	NA		yes	23	0	no	no	no	no	no	no	2	1	2	1	37.3	13.74	10.34	NA	63	NA	NA	no	no		no		no	no	yes	no	0	5
f	77	NA	NA		yes	20	2.5	no	no	no	no	no	no	5	2	1	1	37	14.62	12.3	63.95	108	23	NA	no	no		no		no	no	yes	no	0	1
f	88	149	44	19.8	yes	5.7	3	no	no	yes	no	no	no	3	3	2	1	36.8	4.47	3.2	42.11	111	25.9	NA	no	no		no		no	yes	no	no	1	2
m	79	NA	NA		yes	5.7	2.5	no	no	no	no	no	no	6	1	5	1	35.8	9.88	7	232.8	67	21	2.7	no	yes	1,2,3	yes	1.2	no	no	no	no	0	38
f	94	NA	NA		yes	5.7	2	no	no	yes	no	no	no	5	2	2	1	38.3	7.83	6.6	41.07	63	22	NA	no	no		no		no	yes	no	no	0	39
f	90	NA	NA		yes	5.7	0	no	no	no	no	no	yes	2	2	5	1	36.6	38.55	36.7	274.76	213	21	NA	no	no		no		no	yes	yes	no	1	0
f	83	NA	NA		yes	4.7	0	no	yes	yes	no	no	no	3	2	2	1	36	10.69	8.1	NA	22	21	NA	no	no		no		no	no	no	no	0	5
m	89	NA	NA		yes	5	0	no	yes	no	no	no	no	3	1	3	2	36.9	13.07	10.9	153.21	64	18	NA	no	no		no		no	yes	no	no	0	9
m	86	NA	NA		yes	30	2.3	no	no	no	no	no	no	8	1	5	1	37.7	5.55	3.9	230.17	55	17	NA	no	no		no		no	no	yes	no	0	15
m	82	NA	NA		yes	3	3	no	no	no	no	no	no	9	1	2	1	36.6	7.99	4.7	63.25	78	21	NA	no	no		no		no	yes	yes	no	0	30
m	77	176	72	23.2	yes	5,7,9,14	3	no	no	no	yes	no	no	2	1	5	1	36.6	15.96	13	136.92	172	26	NA	no	yes	1	no		no	no	no	no	0	9
m	91	160	62	24.2	yes	0	2	no	no	yes	no	no	no	6	1	8	2	36.6	54.18	48.6	213.38	110	36	NA	no	yes	1,2,3	no		no	no	no	no	9	2
f	80	NA	NA		yes	5.7	2	no	no	yes	no	no	no	3	1	3	2	36.7	NA	NA	NA	NA	NA	NA	no	no		no		no	no	no	no	10	2
m	85	NA	NA		no	4	5	no	no	yes	no	no	yes	7	1	3	2	37.8	22.85	18.3	97.94	81	26	NA	no	yes	1	yes	1	no	no	no	no	0	21
f	72	155	44	18.3	yes	5,6,7,14	5,6,7	no	no	yes	no	no	no	7	1	8	2	37.2	9.58	NA	211.16	57	21	NA	yes	no		no		no	yes	no	no	19	32
m	81	170	80	27.7	yes	5.7	0	no	yes	yes	no	no	no	2	1	8	2	37.8	17.23	NA	90	148	21	NA	yes	no		no		no	yes	no	no	14	3
f	87	158	58	23.2	yes	5.7	2.5	no	yes	yes	no	no	no	11	1	1	1	36.4	21.04	NA	88.98	214	29	NA	no	no		no		no	no	yes	no	11	3
f	82	NA	NA		yes	0	9	no	yes	no	no	no	no	4	2	5	1	36.2	12.06	NA	74.79	44	17.6	NA	no	no		no		no	yes	yes	no	1	12
f	70	NA	NA		yes	0	2.5	no	no	yes	no	no	no	8	1	1	1	36.2	23.38	NA	157.14	89	16	NA	no	no		no		no	no	no	no	1	12
f	63	151	55	24.1	yes	7	7.8	no	no	yes	no	no	no	4	1	1	1	36.6	60.21	NA	88.07	260	22	NA	no	no		no		no	no	no	no	0	7
f	80	NA	NA		yes	1,2,14	0	no	no	no	no	no	no	1	1	8	2	37.6	19.08	NA	170	NA	28	NA	no	no		no		no	no	yes	no	1	1
f	87	NA	NA		yes	5.7	8	no	no	yes	no	no	no	3	1	1	1	36.6	17.62	NA	25.26	131	26.2	NA	no	yes	1	no		no	yes	no	no	3	12
f	87	150	43	19.1	yes	7		no	no	no	no	no	no	4	1	1	1	36.7	13.28	NA	2020-11-07	107	33	NA	no	no		no		no	no	no	no	17	7
m	81	170	70	24.2	yes	2.7	8.1	no	yes	no	no	no	no	2	1	1	1	36.4	6.76	NA	74.57	126	31	NA	no	no		yes	0	no	yes	yes	no	0	26
f	87	NA	NA		yes	5.7	2,3,5	no	yes	no	no	no	no	10	1	2	1	36.6	22.74	NA	NA	161	31	NA	no	no		no		no	no	no	no	16	9
f	91	NA	NA		yes	2,5,7,11,17,25,26	1.5	no	no	yes	no	no	no	7	1	10	5	NA	12.98	NA	NA	80	25	NA	no	no		no		no	no	no	no	3	24
m	70	NA	NA		yes	2,5,6,10	1.5	no	no	yes	no	no	no	7	2	2	1	36.4	24.19	NA	NA	47	33.5	NA	no	no		no		no	no	no	no	2	14
f	82	NA	NA		yes	5.7	1.5	no	yes	no	no	no	no	8	3	10	5	36.2	5.31	NA	NA	23	18.1	NA	no	no		no		no	no	no	no	46	0
f	69	154	50	21.1	yes	5,6,7	5.7	no	no	no	no	no	no	9	1	1	1	36.5	10.95	NA	NA	134	27	NA	no	no		no		no	no	no	no	15	14
f	66	NA	NA		yes	2,5,7	1,4,5	no	no	yes	no	no	no	9	1	12	3	36.4	6.07	NA	NA	129	23.3	NA	yes	no		no		no	yes	no	no	5	40
f	90	NA	NA		yes	5,7,9,14	2,5,7	no	no	no	no	no	no	8	2	2	1	36.4	5.88	NA	3.9	84	22	NA	no	no		no		no	no	no	no	12	63
m	74	160	58	22.7	yes	5	3.5	no	no	yes	no	no	no	9	1	1	1	36.5	6.81	NA	NA	116	30	NA	no	no		no		no	no	no	no	14	39
m	84	182	120	36.2	yes	5.7	5	no	no	no	no	yes	no	9	1	1	1	36.6	23.63	NA	NA	179	26	NA	no	no		no		no	no	yes	no	32	7
f	60	165	74	27.2	yes	5,7,17	5.7	no	yes	yes	no	no	no	6	1	1	1	36.5	14.95	NA	NA	48	25.1	NA	no	no		no		no	no	no	no	5	18
f	89	NA	NA		yes	2,5,6,7	1,2,5	no	no	no	no	no	no	6	2	1	1	36.4	7.52	NA	NA	120	20	NA	no	no		no		no	no	no	no	49	27
m	77	170	58	20.1	yes	4,6,7,9	4,5,7	no	no	yes	no	no	no	6	1	2	1	36.5	4.59	NA	NA	42	23.5	NA	no	no		no		no	no	no	no	2	6
m	75	160	59	23	yes	5.7	2,5,7	no	no	yes	no	no	no	9	1	1	1	36.2	15.76	NA	NA	28	11	NA	no	no		no		no	no	yes	no	8	11
m	80	NA	NA		yes	6,7,8,13,17	2,3,5	no	yes	yes	no	yes	no	8	1	2	1	37.9	10.18	NA	NA	44	33	NA	no	no		no		no	no	yes	no	6	2
f	64	NA	NA		yes	7	2,3,5	no	yes	no	no	no	no	7	1	2	1	36.7	13.97	NA	NA	78	26.1	NA	no	no		no		no	no	no	no	4	14
m	58	160	55	21.5	yes	5.7	5.7	no	no	yes	no	no	no	8	1	1	1	36.4	13.37	NA	NA	58	27	NA	no	no		no		no	no	no	no	20	1
f	86	NA	NA		yes	7	1.5	no	no	no	no	no	no	6	1	0	0	37	14.58	NA	NA	72	27	NA	no	no		no		no	no	yes	no	7	2
m	90	NA	NA		yes	7.11	0	no	no	no	no	no	no	3	2	2	1	36.4	NA	NA	NA	NA	NA	NA	no	no		no		no	no	yes	no	1	4
m	38	NA	NA		yes	7	3,5,7	no	no	no	no	no	no	4	1	2	1	36.6	NA	NA	NA	NA	NA	NA	no	no		no		no	no	no	no	0	3
f	75	NA	NA		yes	0	5.7	no	no	yes	no	no	no	7	1	2	1	36.5	8.09	NA	NA	148	36.2	NA	no	no		no		no	no	no	no	5	8
f	89	NA	NA		yes	2,5,7,8,10,14	1.5	no	yes	yes	no	no	no	8	1	1	1	36.5	6.49	NA	NA	25	24	NA	no	no		no		no	no	yes	no	56	0
m	53	185	90	26.3	yes	0	1,5,7	no	yes	yes	no	no	no	6	1	2	1	36.5	28.25	NA	NA	90	16.5	NA	no	no		no		no	no	no	no	14	11
m	64	164	57	21.2	yes	6,7,17	1.5	yes	yes	yes	no	no	no	7	2	1	1	36.7	17	NA	NA	80	16	NA	no	no		no		no	no	yes	no	22	7
f	84	NA	NA		yes	5.7	5	no	no	yes	no	no	no	8	1	10	5	37.1	NA	NA	NA	NA	NA	NA	no	no		no		no	no	no	no	1	0
m	50	NA	NA		yes	5	1,2,5	no	no	yes	no	no	no	7	1	3	2	NA	41.6	NA	NA	85	30	NA	no	no		no		no	no	no	no	9	25
m	67	173	75	25.1	yes	5,7,27	4,10,	no	no	yes	no	no	no	0	1	8	2	37.3	27.42	24.96	90	198	23	1.2	no	yes	1	no		no	no	no	no	2	24
f	84	160	63	24.6	no	1	4	no	yes	no	no	no	no	4	1	1	1	36.6	12.27	8.8	22.02	681	26.5	4.8	no	no		no		no	no	no	no	27	23
f	74	158	58	23.2	yes	4.7	2,3,7	no	no	no	yes	no	no	4	3	6	1	37	11.68	10.2	197.74	347	25	NA	no	no		no		no	yes	no	no	0	76
m	79	155	56	23.3	yes	2,5,7	2,4,7	no	no	no	yes	no	no	2	2	5	1	38	12.84	10.6	195.9	259	14.8	NA	yes	no		yes	1.2	no	yes	no	no	1	29
f	82	172	85	28.7	yes	2	4	no	yes	yes	no	Yes	no	4	1	1	1	36.8	18.97	NA	90	394	23	NA	no	no		no		no	yes	no	no	17	23
m	66	170	46.5	16.1	yes	7	2,4,10	no	yes	yes	no	no	yes	5	1	5	1	36.6	31.63	28.4	229.94	NA	NA	NA	no	no		no		no	no	no	no	0	2
f	86	NA	NA		yes	5,7,9	2.4	no	no	yes	no	no	no	5	1	5	1	NA	14.44	12.8	145.97	309	27	NA	yes	no		no		no	no	yes	no	24	11
m	85	NA	NA		yes	4.7	4,5,7	no	no	yes	no	no	no	4	1	1	1	36.8	2.72	NA	90	254	17	NA	no	yes	0	no		no	no	no	no	5	6
f	84	170	80	27.7	yes	6	1.4	no	no	no	yes	no	no	2	1	5	1	37.5	32.27	29.2	292.09	339	19	NA	no	no		yes	1,2,3	no	no	yes	no	9	10
f	75	164	66	24.5	no	0	2	no	yes	no	no	no	yes	5	1	8	2	NA	39.4	NA	163.89	226	14	NA	no	yes	1.3	no		no	yes	no	no	4	24
m	80	180	55	17	yes	1,5,7	4,5,7	no	yes	no	yes	no	no	4	2	1	1	36.6	5.66	NA	87.3	NA	NA	NA	yes	no		no		no	no	yes	no	2	1
m	54	176	79.5	26.7	yes	0	2,4,5	no	no	yes	no	no	no	5	1	5	1	37.5	3.38	NA	216.3	NA	NA	NA	no	no		no		no	yes	no	no	13	17
m	52	176	78.5	25.3	no	20	4.8	yes	no	yes	no	no	no	8	1	1	1	37	16.03	14.5	326.98	410	24	NA	no	yes	1	yes	1	no	yes	yes	no	12	41
f	85	165	51.5	18.9	no	5.7	4,6,7	no	no	yes	no	no	no	4	1	5	1	NA	21.54	NA	66.28	318	28	NA	no	no		yes	1	no	no	no	no	18	34
f	76	161	91	35.1	yes	5,7,28	2,3,7	no	yes	yes	no	no	no	4	1	5	1	36.6	9.43	NA	2.94	141	34	NA	no	no		no		no	no	yes	no	12	7
f	65	158	98.2	39.3	yes	5	2,4,7	no	yes	yes	no	no	no	5	1	5	1	36.6	8.7	NA	10.06	436	NA	NA	no	no		no		no	no	no	no	6	3
m	91	NA	NA		yes	0	2,3,5	no	no	no	no	no	no	7	1	1	1	36.9	29.52	26.1	160.1	278	16.5	NA	no	no		no		no	no	yes	no	0	1
m	76	170	49	17	yes	6	1.4	no	yes	yes	no	no	no	3	2	5	1	37.5	6.52	3.65	23.19	592	25.6	NA	no	no		no		no	yes	no	no	0	14
f	90	NA	NA		no	0	0	no	no	no	no	no	yes	2	1	8	2	36.6	11.26	8.6	152.65	81	19.1	1.5	no	yes	1	no		no	no	yes	no	0	26
f	80	157	59.6	24.2	yes	5.7	4	no	yes	yes	yes	no	no	4	1	5	1	38	15.29	NA	170.16	340	23.7	NA	no	no		no		no	no	no	no	21	1
f	97	150	35	15.06	yes	2	0	no	no	yes	no	no	no	0	1	0	0	36.6	4.02	3.4	NA	574	19	NA	no	no		no		no	no	no	no	1	0
m	51	180	86	26.5	yes	0	4.5	no	no	yes	no	no	no	3	1	8	2	37	6.16	4.3	114.2	1028	23.2	1.7	yes	no		no		no	no	no	no	2	46
m	76	173	70	23.4	no	6	2.4	no	no	yes	no	no	no	2	1	3	2	36.8	3.91	NA	38.39	470	24.1	NA	no	no		no		no	no	no	no	14	17
f	92	NA	NA		no	8	4	no	no	yes	no	no	no	1	1	8	2	39.5	12.76	NA	188.05	377	31.4	NA	no	no		no		no	no	yes	no	13	1
m	47	165	75	27.5	yes	2,5,6,9	5.7	no	no	yes	no	no	no	3	1	5	1	38	5.68	5.44	170.39	45	28	NA	no	yes	3	no		no	yes	no	no	7	38
m	62	168	68	24.1	yes	10	5.7	no	no	yes	no	no	no	2	1	5	1	38	0.72	0.14	231.22	98	19	NA	no	yes	1.3	no		no	yes	no	no	1	41
m	67	170	68	23.5	yes	5,6,7,9,10,13	5.7	no	no	yes	no	no	no	2	1	1	1	37.4	0.49	0.01	137.3	72	35.8	NA	yes	yes	0	no		no	yes	no	no	17	30
m	69	NA	NA		yes	5.11	5.7	no	no	no	no	no	no	3	1	13	2	38.4	0.84	0.32	70.74	59	34	NA	no	no		yes	1.2	no	yes	no	no	69	25
m	53	180	90	27.8	yes	2,6,7,9,13	2.6	yes	yes	yes	no	no	no	5	1	10	5	37.6	47.03	NA	NA	272	31	NA	no	yes	0	no		no	no	no	no	18	1
m	76	NA	NA		yes	2,6,7,13,17,26	2.4	yes	no	NA	yes	no	no	5	1	2	1	38.4	21.57	NA	NA	NA	25	1.7	no	yes	3	no		no	yes	no	no	65	29
m	84	NA	NA		yes	7.13	0	yes	no	no	no	Yes	no	2	1	1	1	NA	15.65	NA	NA	NA	NA	1.1	no	no		no		no	no	no	no	2	0
f	56	170	55	19	yes	4,7,9,11,13,17	0	yes	NA	no	NA	DS	no	1	2	2	1	NA	5.8	NA	NA	NA	25	0.9	yes	yes	1.3	yes	2	no	yes	no	no	18	18
m	60	180	70	21.6	yes	20	2	yes	yes	no	no	Yes	no	3	1	10	5	38.5	13.42	NA	NA	NA	NA	4.8	no	no		no		no	no	no	yes	0	1
f	85	NA	NA		yes	20	0	no	no	no	NA	no	no	2	1	5	1	NA	8.72	NA	NA	NA	25	8.1	no	no		no		no	no	no	no	1	12
m	67	170	70	24.2	yes	4,5,6,7,11,13,16,26	0	yes	no	no	no	no	no	2	1	1	1	NA	15	5.4	NA	NA	20.9	1.1	yes	no		no		no	yes	no	no	20	15
f	79	160	45	17.6	yes	1,2,5,6,7,10,13,26	0	yes	no	yes	no	no	no	1	1	5	1	36.8	13.49	NA	NA	NA	24	1.4	no	yes	1	no		no	no	no	no	14	37
m	63	178	80		NA	5,6,9,13,14	0	yes	no	yes	no	no	no	1	1	2	1	36.9	9.82	NA	86.6	53	23	1.68	no	no		no		no	no	NA	no	35	39
m	69	176	72		yes	5	5	no	yes	yes	no	no	no	8	1	1	1	36.6	17.6	NA	58.6	120	NA	NA	no	no		no		no	no	no	no	1	13
m	81	155	75		yes	2	0	no	no	yes	no	no	no	6	3	2	1	37.8	21.4	NA	84.3	55	NA	NA	no	no		no		no	no	no	no	28	2
m	68	169	80		yes	5	2.5	no	no	yes	no	no	no	3	1	5	1	38.6	12.05	NA	230	155	21	NA	no	yes	3	no		no	yes	no	no	1	19
f	80	160	60		yes	10	0	no	no	yes	no	no	no	3	1	1	1	37	26.57	23.26	132.1	108	NA	NA	no	no		no		no	no	no	no	1	1
f	74	160	70		yes	2,5,9,10	6	no	no	yes	yes	no	no	4	1	5	1	37.2	2.49	1.74	203.7	205	NA	NA	no	yes	3	yes	1.2	no	no	no	no	0	7
f	80	174	82		no	6	1.5	no	no	no	no	yes	no	4	1	2	1	36.2	12.6	10.16	71.5	362	24	NA	no	no		no		no	no	no	no	10	10
f	66	163	57		yes	0	5.7	no	no	no	no	yes	no	4	1	2	1	36.2	11.26	8.16	NA	40	NA	NA	no	no		no		no	yes	no	no	6	6
f	85	157	110		yes	5,10,	3	no	no	yes	no	no	no	4	1	5	1	36.4	17.25	14.77	361.9	181	NA	NA	no	yes	3	no		no	yes	yes	no	1	4
m	97	150	60		yes	5.7	3	no	no	yes	no	no	yes	2	1	28	1	36.5	33.65	28.03	66.9	456	19	NA	no	yes	3	no		no	no	no	no	0	16
f	88	168	85		no	2	0	no	yes	no	no	no	no	1	1	5	1	36.3	8.15	6.94	75.3	26	NA	NA	no	no		no		no	no	yes	no	17	13
m	84	170	76		no	2.7	0	no	no	yes	no	no	no	2	1	28	1	36.3	7.79	5.64	46.7	79	NA	NA	no	no		no		no	no	yes	no	27	23
f	89	165	60		no	5.14	0	no	no	yes	no	no	no	2	1	5	1	36.3	12.88	10.6	116.5	110	25	NA	no	no		no		no	no	yes	no	22	43
f	72	157	62		yes	0	5	no	no	no	yes	no	no	6	1	2	1	36.5	10.86	9.29	NA	32	NA	NA	no	no		no		no	no	no	no	15	1
f	81	160	60		no	5,10,	0	no	no	no	yes	no	no	3	1	27	1	36	26.68	25.02	85.8	316	39	10.91	no	no		no		no	no	no	no	13	9
m	80	173	70		no	2,5,7	0	no	no	yes	no	no	no	0	1	5	1	36.5	16.7	14.96	96.2	49	20	NA	no	no		no		no	no	no	no	31	5
m	60	NA	NA		yes	2	5	no	yes	no	yes	no	no	5	1	27	1	36.3	14.41	12.46	349.4	91	NA	NA	no	no		no		no	no	no	no	2	6
m	80	178	65		no	6	5	no	no	no	no	yes	no	2	1	27	1	36.2	12.38	8.29	230.2	107	NA	NA	no	no		no		no	no	no	no	14	12
m	68	170	60		yes	5.7	0	no	yes	yes	no	no	no	4	1	5	1	36.4	34.62	28.8	224.2	91	NA	NA	no	no		no		no	no	no	no	0	1
m	66	168	80		no	2.5	0	no	no	no	yes	no	no	1	1	5	1	36.2	5.91	4.5	29.1	68	24	1.54	no	yes	1	no		no	no	yes	no	5	2
f	70			41	no	7.9	8	no	no	yes	no	no	no	5	1	27	1	36	28.15	25.27	0.6	291	26	NA	no	yes	1	yes	1	no	no	no	no	35	7
f	77	164	72		yes	5,10,	2	no	no	yes	no	no	no	3	1	27	1	36.4	21.58	20.26	259.4	79	NA	NA	no	no		no		no	no	no	no	0	15
m	82	165	70		no	5,10,	0	no	no	yes	yes	no	no	3	1	5	1	36.2	26.79	22.95	144.7	101	NA	NA	no	no		no		no	no	yes	no	18	1
m	46	176	92		no	6.11	0	no	no	no	yes	no	no	1	1	27	2	36.3	10.44	8.65	292.7	188	NA	NA	no	no		yes	0	no	no	no	yes	21	17
m	78	170	70		no	0	3	no	no	no	no	no	no	3	1	8	2	36.2	9.81	7.45	78.8	104	NA	NA	no	no		no		no	no	yes	no	29	54
m	72	183	120		no	2	8,10,	no	yes	yes	no	no	no	4	1	28	1	36.6	5.51	4.62	34.7	79	19	NA	no	yes	1	no		no	no	no	no	7	27
m	58	177	95		no	2,5,7	0	no	yes	yes	no	no	no	3	1	32	1	NA	27.1	16.13	93.3	65	25.5	NA	no	no		no		no	no	no	no	16	5
f	83	NA	NA		yes	20	0	no	no	no	no	yes	no	1	1	2	1	40.2	34.4	NA	187.1	112	21	NA	no	no		no		no	no	no	no	33	1
m	80	183	73.5		yes	5.16	2	no	no	yes	no	no	no	4	1	5	1	37.5	17.1	14.86	104	365	19	NA	no	no		no		no	no	no	no	0	15
f	79	164	71.7		yes	4	2	no	no	no	no	yes	no	3	1	20	2	NA	11.3	8.77	59.8	37	NA	NA	no	no		no		no	no	no	no	10	23
f	91	161	86		yes	7,9,24	2	no	no	yes	no	Yes	no	3	1	2	1	NA	35.8	31.38	177.5	142	NA	NA	no	no		no		no	no	no	no	9	2
m	84	170	95		yes	2,8,16	2	no	no	no	no	Yes	no	3	1	27	1	36.3	18.8	0.74	161	119	20.5	NA	no	no		no		no	no	no	no	0	69
m	72	175	58		yes	2	0	no	no	yes	no	no	no	3	1	2	1	36.7	18.8	16.9	202.8	85	NA	NA	no	no		no		yes	no	no	no	101	0
f	83	163	90		no	2,4,6,8	0	no	no	no	no	no	no	2	1	5	1	36.3	38.6	21.64	428.7	354	25.7	NA	yes	no		no		no	no	no	no	27	6
f	84	164	66		yes	7,10,11	0	no	yes	yes	no	no	yes	3	1	5	1	NA	10	7.19	27.6	30	NA	NA	no	no		no		no	no	no	no	19	18
f	86	167	95		yes	9.16	0	no	no	yes	no	no	no	3	1	27	1	37.1	25.8	NA	197.6	210	22.6	3.3	yes	no		no		no	no	no	no	18	26
m	90	172	92		yes	4	0	no	no	no	no	no	yes	3	2	2	1	36.7	10.1	NA	38.1	67	NA	NA	yes	no		no		no	no	no	no	35	77
f	77	156	66		yes	8	2	no	no	no	no	no	no	3	1	0	0	39	17.5	14.04	328.9	91	35	NA	no	no		no		no	no	no	no	32	1
f	77	151	68		yes	2	3.7	no	no	no	no	no	yes	3	1	5	1	NA	5.6	4.52	176.5	398	26	NA	no	no		no		no	no	no	no	7	2
f	87	165	50		no	2.4	2	no	no	yes	no	Yes	no	3	1	2	1	37.9	26.8	22.7	148.7	90	NA	NA	no	no		no		no	no	no	no	30	2
m	75	173	58		yes	0	5.7	no	no	yes	no	no	no	6	1	2	1	NA	8.6	6.99	171.8	125	NA	NA	no	no		no		no	no	no	no	3	15
f	78	160	61		yes	8	2	no	no	no	no	Yes	no	3	1	1	1	36.5	38.5	37.34	104.1	10.9	NA	NA	no	no		no		no	no	no	no	26	2
m	84	175	68		no	2.6	2.5	no	no	no	no	yes	no	3	1	2	1	NA	18.4	NA	80	224	NA	NA	no	no		no		no	no	no	no	22	69
f	84	160	58		yes	11.16	5	no	no	yes	no	Yes	no	6	1	2	1	NA	22.8	20.34	196.7	77	24.4	NA	no	no		no		no	no	no	no	2	41
m	70	178	70		yes	2.24	5.7	no	no	yes	no	no	no	6	1	2	1	NA	14.5	NA	242.2	77	27.8	NA	no	no		no		no	no	no	no	3	21
m	84	175	68		yes	2.6	2.5	no	no	yes	no	Yes	yes	6	1	2	1	NA	10.6	NA	77.1	107	NA	NA	no	no		no		no	no	no	no	11	24
f	92	165	64		no	5	0	no	yes	yes	no	no	no	3	1	1	1	NA	12.8	11.3	117.2	71	28.9	NA	no	no		no		no	nn	yes	no	4	27
f	78	158	60		yes	0	5,7,	no	no	yes	no	Yes	no	6	1	14	2	NA	9.8	9.02	115	37	NA	NA	no	no		no		no	no	no	no	8	17
f	90	170	51		no	0	0	no	no	no	no	Yes	no	1	1	2	1	NA	17.5	NA	NA	NA	NA	NA	no	no		no		no	no	no	no	7	3
f	76	159	52		yes	5	5.7	no	no	yes	no	no	no	6	1	5	1	NA	8.2	6.05	324.3	87	24	NA	no	no		no		no	no	no	no	12	1
m	78	155	75		yes	0	0	no	no	no	no	yes	yes	1	1	2	1	NA	12.5	NA	167.3	54	NA	NA	no	no		no		no	no	yes	no	15	3
m	72	170	100		no	6,7,14	0	no	no	no	no	no	no	3	1	15	2	NA	NA	NA	NA	NA	NA	NA	no	no		no		no	no	yes	no	21	12
m	72	190	NA		yes	6,8,16	2	no	no	yes	no	no	no	4	1	5	1	NA	10.7	8.9	229.8	196	NA	NA	no	no		no		no	no	yes	no	61	3
m	74	173	75		no	2	6	no	no	no	no	no	no	3	1	1	1	NA	NA	NA	NA	NA	NA	NA	no	no		no		no	no	no	no	6	54
m	79	182	NA		no	4	0	no	no	yes	no	no	no	1	1	2	1	37.1	13.5	11.2	146.9	65	NA	NA	no	no		no		no	no	no	no	7	47
m	85	169	NA		yes	1,2,16	3	no	no	no	no	yes	no	4	2	27	1	NA	14	NA	272.4	142	NA	NA	no	no		no		no	no	no	no	1	19
m	68	176	63		yes	2	5.7	no	no	yes	no	no	no	4	1	1	1	NA	14.2	NA	250.6	50	NA	NA	no	no		no		no	no	yes	no	26	12
f	86	153	61		yes	4.7	2,5,7	no	no	yes	no	no	no	6	2	28	1	NA	5.4	3.52	7.4	106	NA	NA	no	no		no		no	no	no	no	7	22
f	41	164	59		yes	4,5,11	8.1	no	yes	yes	no	yes	no	4	1	28	1	NA	23.6	19.59	72.6	40	NA	NA	no	no		no		no	no	yes	no	1	66
f	90	159	82		yes	2.7	0	no	yes	yes	no	no	no	3	2	5	1	36.6	10.5	7.87	79.4	299	28.7	NA	no	no		no		no	no	yes	no	26	10
f	64	165	57		no	2	3,5,7	no	no	yes	no	no	no	4	1	27	1	36.6	14.7	NA	16.3	53	NA	NA	no	no		no		no	no	no	no	39	77
m	84	NA	NA		yes	2	0	no	no	yes	no	yes	no	3	1	33	1	36.6	66.8	NA	134.5	247	NA	NA	no	no		no		no	no	no	no	5	14
f	84	167	73		no	1,8,11,16	0	no	no	yes	no	no	no	2	1	1	1	NA	16.3	NA	88.6	61	NA	NA	no	no		no		no	no	no	no	10	17
f	90	158	72		yes	8	0	no	no	no	no	no	no	2	1	5	1	36.6	26.8	22.4	310.9	192	25.1	NA	no	no		no		no	no	no	no	7	2
f	91	150	NA		yes	4,8,16,	3	no	no	yes	no	no	no	4	1	1	1	36.5	11.1	NA	18.1	244	NA	NA	no	no		no		no	no	no	no	10	2
m	82	178	103		yes	2	0	no	no	no	no	yes	no	4	1	1	1	NA	26.6	NA	106.2	84	NA	1.4	no	no		no		no	no	no	no	25	13
m	82	170	74		yes	2.6	0	no	no	no	no	yes	no	4	1	16	2	NA	25.7	NA	318.2	101	NA	NA	no	no		no		no	no	no	no	15	54
m	75	186	55		yes	8.11	5	no	no	no	no	yes	no	6	1	2	1	36.5	17.7	15.51	124.9	81	NA	NA	no	no		no		no	no	no	no	1	51
m	83	NA	NA		yes	8	0	no	yes	no	no	yes	no	4	1	27	1	NA	37.1	32.34	170.9	134	NA	NA	no	no		no		no	yes	yes	no	13	6
f	78	165	63.7		yes	6	5.7	no	no	yes	no	no	no	6	1	2	1	NA	21	7.1	133.5	56	27.2	NA	yes	no		no		no	no	no	no	28	46
f	69	168	64		no	2,8,11,16	0	no	no	no	no	no	no	4	1	1	1	36.6	37.1	32.34	130.7	65	29	NA	no	no		no		no	no	no	no	22	62
f	65	156	44		yes	2	1.6	yes	no	no	no	no	no	1	1	1	1	36.6	34.2	24.7	253	97	NA	NA	no	no		no		no	no	no	no	28	6
m	72	191	64		yes	16	5.7	no	no	no	no	no	no	6	1	28	1	NA	1.7	0.68	113.2	112	NA	NA	no	no		no		no	no	no	no	67	6
f	80	170	44.5		yes	2.4	0	no	yes	yes	no	no	no	4	1	28	1	NA	42.3	38.66	181.9	117	NA	NA	no	no		no		no	no	yes	no	54	9
m	72	172	52		yes	7.8	0	no	no	no	no	yes	no	4	1	1	1	36.4	27	NA	85.2	51	30	NA	no	no		no		no	yes	no	yes	3	9
f	71	164	NA		yes	2.7	2.3	no	no	yes	no	yes	no	4	2	35	1	NA	7.1	NA	0.8	114	NA	NA	no	no		no		no	no	no	no	18	38
f	87	168	68		yes	6,7,8,11	2	no	yes	yes	no	no	no	4	1	18	2	NA	13.3	NA	193.5	78	24.9	NA	no	no		no		no	no	no	no	1	45
m	77	187	118		no	6	0	no	no	yes	no	yes	no	3	1	5	1	38	26.4	NA	250.7	222	NA	NA	yes	no		no		no	yes	no	no	29	3
f	91	162	78.2		yes	7,16,24,26	0	no	no	yes	no	yes	yes	3	1	2	1	NA	17.4	14.5	109	120	NA	NA	no	no		no		no	yes	no	no	6	49
f	76	158	65		no	2	2.3	no	yes	yes	no	no	no	4	1	5	1	NA	7.8	NA	46.1	142	NA	NA	no	no		no		no	yes	no	no	31	6
m	65	196	136		yes	11	2.3	no	no	yes	no	no	no	4	1	28	2	NA	NA	NA	NA	NA	NA	NA	no	no		no		no	no	yes	no	65	6
f	79	NA	NA		yes	2.7	2	no	no	no	no	no	no	2	1	27	1	NA	60.2	58.34	238	113	NA	NA	no	no		no		no	no	yes	no	1	7
f	83	156	63		yes	7	0	no	no	yes	no	no	yes	3	1	1	1	NA	7.4	6.23	103.5	53	NA	NA	no	no		no		no	no	yes	no	0	33
f	78	170	42		yes	16	1,5,7	no	no	no	no	no	no	2	1	27	1	NA	3.3	2.7	84.3	31	24.6	NA	no	no		no		yes	no	no	no	10	6
f	78	160	79		yes	2.7	5.7	no	no	yes	no	no	yes	6	1	2	1	NA	24.7	21	161.6	92	NA	NA	no	no		no		no	no	no	no	1	38
f	81	159	56		yes	2,7,8,,14	2.5	no	yes	no	no	no	no	6	1	1	1	NA	25.7	22.61	164.3	38	NA	NA	no	no		no		no	no	no	no	37	20
m	62	180	42		yes	2	1,5,7	no	no	yes	no	no	no	6	1	2	1	NA	0.8	0.11	164.9	130	NA	NA	no	no		no		no	no	no	no	1	27
m	70	170	62		yes	2.7	2.5	no	no	no	no	no	no	6	1	27	1	36.6	8.2	6.3	40.8	99	20.3	NA	no	no		no		no	no	no	no	8	34
f	61	176	74		no	2.7	5.7	no	yes	yes	no	no	no	6	1	2	1	NA	NA	NA	103.5	67	NA	NA	no	no		no		no	no	yes	no	6	3
f	89	168	NA		yes	2.7	1	no	no	yes	no	no	no	3	2	27	1	36.6	11.5	7.98	25	98	NA	NA	no	no		no		no	no	no	no	0	15
m	94	172	80		no	7,8,24	2	no	no	no	no	no	no	3	1	1	1	NA	8.7	NA	99	102	24.6	NA	no	no		no		no	no	no	no	20	12
m	71	180	87.5		yes	14.16	0	no	no	no	no	yes	no	3	2	2	1	NA	17.7	13.69	53.4	58	33.5	NA	no	no		no		no	no	no	no	63	68
f	50	NA	NA		no	0	8	no	no	no	no	no	no	3	1	2	1	NA	47.6	40.14	109.6	191	NA	2.2	no	no		no		no	yes	no	no	11	6
f	83	163	58		yes	2,5,7	3,5,7	no	no	no	no	no	no	4	1	1	1	NA	25.5	23.84	200.7	238	30.3	NA	no	no		no		no	yes	no	no	18	5
m	62	169	97		no	2,5,6,14,19	7	no	no	yes	no	Yes	no	1	1	28	1	36.6	16.8	12.18	176.7	54	20.3	NA	no	no		no		no	yes	no	no	109	52
f	86	155	NA		yes	2.16	1	no	no	no	no	no	yes	3	1	19	2	36.9	16.1	13.99	108.6	50	30.6	NA	no	no		no		no	no	yes	no	0	13
f	74	148	49		yes	7	0	no	no	yes	no	no	no	3	2	39	1	36.6	35.8	31.86	294	91	NA	NA	no	no		no		no	no	no	no	0	90
m	75	160	55		no	2.7	5.7	no	no	yes	no	no	no	6	1	1	1	NA	65	60.73	105.6	265	NA	NA	no	no		no		no	no	no	no	40	8
f	89	166	69		yes	2,6,11	5	no	no	yes	no	no	yes	9	1	2	1	NA	27.1	24.18	141.8	52	NA	NA	no	no		no		no	no	no	no	122	77
f	86	155	50		yes	7	3,6,7	no	no	no	no	yes	no	3	1	34	3	NA	18.2	NA	103	259	NA	NA	no	no		no		no	yes	no	no	3	18
f	76	NA	NA		no	5.8	2.3	no	no	yes	no	yes	no	3	1	2	1	NA	7.2	5.58	83	65	NA	NA	no	no		no		no	yes	no	no	141	34
f	80	160	50		yes	6	0	yes	no	no	no	no	yes	3	1	2	1	36.6	7.4	4.01	109	203	NA	NA	no	no		no		no	no	no	no	62	11
m	67	176	82		yes	2	2.5	no	no	yes	no	yes	no	9	1	2	1	NA	8.8	NA	20.9	73	NA	NA	no	no		no		no	no	no	no	12	85
f	84	154	75		yes	5.7	2.3	no	no	yes	no	no	no	4	1	2	1	NA	32.4	28.12	245.9	96	NA	NA	no	no		no		no	yes	no	no	25	14
m	84	179	70		yes	2,5,7	2	no	no	no	no	no	yes	2	1	1	1	NA	8.4	NA	26.7	93	NA	NA	no	no		no		no	no	no	no	50	17
f	81	170	65		yes	2.14	2	no	no	yes	no	no	no	3	1	1	1	NA	22.9	NA	139.2	42	NA	NA	no	no		no		no	no	yes	no	17	4
m	66	177	65		yes	24	5.7	no	no	yes	no	no	no	8	1	1	1	36.6	9.6	NA	93.7	52	30.7	NA	no	no		no		no	no	no	no	9	53
m	84	182	72		yes	12	0	no	yes	no	no	no	no	4	1	1	1	36.6	19.1	NA	187.6	141	31.1	NA	no	no		no		no	no	yes	no	9	0
m	82	186	60		yes	6.7	5	no	yes	no	no	no	no	4	1	2	1	36.6	23	NA	95.6	340	NA	NA	no	no		no		no	yes	no	no	0	9
f	59	162	100		yes	7.11	2.3	yes	yes	yes	no	no	yes	4	1	28	1	36.6	13.7	NA	76.5	77	NA	NA	no	no		no		no	no	no	no	21	10
f	73	NA	NA		yes	1.8	5	no	no	no	no	no	no	4	1	18	2	38.2	75.5	NA	231.6	66	20.5	NA	no	no		no		no	no	no	no	1	13
f	87	NA	NA		yes	4	3	no	no	no	no	yes	no	3	1	24	4	36.6	12.7	NA	49	530	NA	NA	no	no		no		no	yes	no	no	0	7
f	83	168	45		yes	7.8	0	no	no	yes	no	yes	no	3	1	20	2	NA	13.7	NA	83.8	95	NA	NA	no	no		no		no	yes	yes	no	49	9
m	66	182	70		yes	2,9,24	5.7	yes	yes	yes	no	no	no	3	1	6	1	36.6	0.1	NA	400	122	25.2	1.7	no	no		no		no	yes	no	no	0	7
f	83	167	65		yes	8	0	no	yes	no	no	yes	no	3	1	2	1	36.6	11.8	NA	166.4	75	NA	NA	no	no		no		no	no	no	no	20	83
m	74	180	86		yes	5,7,8	5	no	yes	yes	no	no	no	4	1	5	1	NA	9.8	NA	126	144	NA	NA	no	no		no		no	yes	no	yes	16	81
m	64	186	113		yes	2,6,7,19	5.7	no	no	yes	no	no	no	3	1	2	1	NA	14.1	10.37	20.7	83	NA	NA	no	no		no		no	yes	no	no	47	38
f	90	162	62		yes	7	2	no	no	yes	no	no	yes	2	1	28	1	NA	19.1	NA	154.5	71	NA	NA	no	no		no		no	no	no	no	34	77
m	75	170	63		yes	0	3,5,7	no	no	yes	no	no	yes	6	1	21	2	NA	10.2	NA	196.1	522	32.1	NA	no	no		no		no	yes	no	no	2	25
m	83	186	NA		no	2.5	2,3,5	no	no	no	no	no	no	7	1	5	1	36.6	8.8	NA	99.5	111	NA	NA	no	no		no		no	no	no	no	7	27
f	81	170	65		no	5.24	5	no	no	no	no	no	no	3	1	19	2	NA	18.7	NA	109.4	75	23.2	NA	no	no		no		no	no	no	no	18	13
f	84	NA	NA		no	2.16	5.7	no	no	no	no	no	no	4	1	28	1	NA	17.5	13.3	73.1	32	NA	NA	no	no		no		no	no	yes	no	27	9
m	66	173	85.5		no	2	5.7	no	no	yes	no	no	no	6	1	0	0	37.5	0.7	NA	229.2	163	NA	NA	no	no		no		no	no	no	no	2	0
f	63	158	58		yes	0	0	no	no	no	no	yes	no	6	2	5	1	36.6	13.5	NA	211.9	34	NA	NA	no	no		no		no	no	no	no	22	10
m	81	183	74.8		yes	2.16	0	no	no	yes	no	no	yes	3	1	28	1	36.6	NA	NA	94.9	126	NA	NA	no	no		no		no	yes	no	no	164	54
m	73	175	110		no	2,4,7,16	0	no	no	yes	no	no	no	4	1	0	0	37.4	37.1	33.2	282.7	252	NA	NA	no	no		no		no	yes	no	no	18	0
f	83	159	89		yes	2	7	no	no	no	no	yes	yes	4	1	1	1	NA	9.3	6.5	133	56	NA	NA	no	no		no		no	no	yes	no	26	37
m	94	168	40		yes	2	1	no	no	yes	no	no	yes	2	1	1	1	NA	15.2	12.25	52	190	NA	NA	no	no		no		no	no	no	no	NA	28
f	63	NA	NA		no	5.16	0	no	no	no	no	no	no	4	1	28	1	NA	45.1	NA	262.5	340	NA	1.18	no	no		no		no	yes	yes	no	8	0
m	72	187	87		no	2.7	5	no	yes	yes	no	no	no	6	1	1	1	NA	19.7	16.78	196.2	151	NA	NA	no	no		yes	3	no	yes	no	no	20	7
m	71	170	NA		yes	4,5,11	1	no	no	yes	no	no	no	3	1	27	1	NA	6.2	4.35	186.1	162	20.7	NA	no	no		no		no	no	yes	no	3	7
m	83	190	62		yes	4.8	3.5	no	no	yes	no	no	yes	5	1	1	1	NA	6.6	NA	200	206	NA	NA	no	no		no		no	no	no	no	15	0
m	69	NA	NA		no	2.7	0	no	no	no	no	no	no	2	1	1	1	NA	23.1	NA	303.8	103	NA	NA	no	no		no		no	yes	no	no	6	59
f	62	168	42		yes	1,4,5,7	1	no	no	yes	no	no	no	2	1	1	1	NA	20	NA	10.4	49	NA	NA	no	no		no		no	no	no	no	6	17
m	43	180	110		no	2,7,8,11	5.7	no	no	yes	no	no	no	6	1	1	1	NA	10.1	NA	72	47	30.7	NA	no	no		no		no	no	no	no	33	18
f	74	162	NA		yes	2,9,10	2	no	yes	yes	no	no	yes	4	1	22	1	37	22.7	NA	87.4	197	24.5	1.52	yes	no		no		no	yes	no	no	10	8
f	76	170	45		yes	2.24	5.8	yes	no	yes	no	yes	no	10	1	27	1	36.1	6.8	NA	85.9	116	21.1	NA	no	no		no		no	yes	no	no	6	7
m	73	174	76		yes	2,7,16	0	no	no	yes	no	no	no	1	1	0	0	NA	6	NA	110	90	NA	NA	no	no		no		no	yes	no	no	47	3
m	65	178	116		yes	0	2.3	no	no	no	no	no	no	4	1	22	1	NA	14.1	NA	87.1	196	31.1	NA	no	no		no		no	yes	no	no	1	14
f	83	156	45		yes	2,7,16	0	no	no	no	no	no	yes	4	1	1	1	36.6	26.2	NA	93.4	52	NA	NA	no	no		no		no	yes	no	no	193	12
f	76	162	75		no	2.7	1,2,5	no	no	yes	no	no	yes	4	1	23	4	NA	13	NA	220	121	NA	NA	no	no		no		no	no	no	no	29	52
f	77	NA	NA		yes	2.16	0	no	no	yes	no	yes	no	4	1	24	4	NA	9.4	NA	58.7	40	NA	NA	no	no		no		no	no	no	no	17	13
f	61	162	77		yes	0	5.7	no	no	no	no	yes	no	8	1	1	1	NA	11.6	NA	64.4	48	NA	NA	no	no		no		no	no	no	no	88	1
m	89	170	70		yes	2	3	no	no	yes	no	no	no	4	1	1	1	36.6	22.9	NA	197.6	172	17.8	NA	no	no		no		no	no	no	no	2	5
m	74	180	NA		yes	2.7	0	no	no	yes	no	no	no	4	1	28	1	NA	5.5	NA	95.9	43	NA	NA	no	no		no		no	no	no	no	25	29
m	66	178	NA		yes	2.16	5	no	no	yes	no	yes	no	7	2	2	1	NA	10.4	NA	150	NA	NA	NA	yes	no		no		no	yes	no	no	77	43
m	69	176	89		yes	2.7	2,5,7	yes	no	yes	no	yes	no	6	1	2	1	NA	13.2	NA	17.6	125	25.4	1.9	yes	no		no		no	yes	yes	no	17	19
f	70	160	55.5		yes	2,9,14	2,5,7	no	no	yes	no	no	yes	8	1	1	1	36	18.8	NA	184.6	67	26.3	NA	no	no		no		no	no	no	no	16	54
m	69	168	43		yes	2,6,14	1.5	no	no	yes	no	no	no	7	2	5	1	36.5	50.4	NA	264	48	NA	NA	no	no		no		yes	yes	no	yes	0	14
f	68	159	45		yes	7.8	1.7	no	no	no	no	yes	yes	2	1	1	1	NA	1.2	NA	200	61	15.1	NA	no	no		no		no	no	no	no	2	4
m	87	175	80		no	2,7,16	2,3,5	no	no	yes	no	yes	no	8	1	1	1	NA	19.2	NA	290.8	204	20	NA	no	no		no		no	no	no	no	18	11
m	73	178	93		yes	0	2.5	no	no	no	no	yes	no	8	1	1	1	NA	17.4	NA	151	214	NA	NA	no	no		no		no	no	no	no	24	1
f	75	164	48		yes	2	1	no	no	yes	no	no	no	2	1	28	1	37	44.1	NA	503.1	NA	NA	NA	no	no		no		no	yes	no	no	0	0
m	88	170	NA		yes	2.7	3.5	yes	no	no	no	no	no	10	1	28	1	NA	25.8	NA	116.4	207	NA	NA	no	no		no		no	no	yes	no	2	0
m	60	NA	NA		no	0	8	no	no	yes	no	yes	no	4	1	28	1	NA	7.9	NA	NA	75	19	NA	no	no		no		no	yes	no	no	14	9
f	72	163	92		no	2	2.3	yes	no	no	no	yes	no	6	1	28	1	NA	44.6	NA	347.3	NA	NA	3.5	no	no		no		no	yes	no	no	11	20
f	82	150	68		yes	2	3	no	yes	no	no	yes	no	3	1	1	1	NA	21	NA	117.5	136	NA	NA	no	no		no		no	no	no	no	59	12
f	79	NA	NA		yes	14	2.3	no	yes	no	no	no	yes	4	2	2	1	36.7	25.8	NA	192.9	271	NA	NA	no	no		no		no	yes	yes	no	0	1
f	83	160	70		no	2.7	3	no	yes	yes	no	yes	no	4	1	28	1	NA	9.6	NA	328.8	80	NA	NA	no	no		no		no	no	no	no	36	18
f	77	145	67		yes	4	0	yes	no	yes	no	yes	no	2	1	2	1	NA	4.9	NA	95.4	50	24.7	NA	no	no		no		no	no	no	no	25	13
F	94	152	52.5		yes	5,10,	5	no	no	NA	no	no	no	11	1	1	1	NA	14.76	13.33	308.5	41	23.7	NA	no	no		yes	1	no	no	no	no	1	16
F	89	151	NA		yes	5,7,14	3,5,7	no	no	no	no	no	no	5	1	10	5	36.5	27.2	23.84	129	183	18.01	NA	no	yes	0	no		no	no	no	no	3	2
F	76	160	68		yes	2.14	5	no	no	NA	no	no	no	5	1	1	1	36.2	12.57	9.99	102.8	85	23.6	NA	no	no		no		no	no	no	no	18	19
F	74	NA	111.8		yes	7	5.8	no	no	NA	no	no	no	5	1	1	1	36.9	6.4	6.53	229.3	224	NA	NA	no	no		yes	1	no	no	no	no	1	2
M	57	185	79		yes	5	5	no	no	NA	no	no	no	3	1	0	0	36.8	52.24	25.6	217	93	17.1	1.1	no	no		no		no	no	no	no	1	2
F	71	160	72.6		yes	5	0	yes	no	NA	no	no	no	3	1	1	1	37.4	7.23	4.34	88.1	25	NA	NA	yes	no		yes	2	no	no	no	no	4	11
M	75	171	46		yes	23	3,5,9	no	no	yes	no	no	no	5	1	1	1	36.9	11.45	9.38	145.7	70	NA	NA	no	no		no		no	no	no	no	6	1
M	92	154	62.4		yes	2.5	2	no	no	NA	no	no	yes	6	1	1	1	36.6	22.29	17.61	230.6	102	NA	NA	no	no		no		no	no	no	no	6	4
F	79	160	70		yes	2,5,11,29	2.3	no	no	NA	no	yes	yes	6	1	25	2	NA	31.62	30.23	NA	206	14.1	1.8	yes	no		yes	2	no	no	no	no	1	20
M	72	175	84		yes	7	5	no	no	NA	no	no	no	2	1	0	0	NA	7.5	6.95	NA	183	NA	1.6	yes	no		no		no	no	no	no	9	3
M	63	NA	NA		yes	2.7	2.5	no	no	NA	no	no	no	4	1	1	1	36.8	6.52	3.46	122.6	62	NA	NA	no	no		no		no	no	no	no	0	15
M	82	NA	NA		yes	5	0	no	no	no	no	no	no	5	1	0	0	36.1	23.83	22.35	127.8	243	NA	7.6	yes	no		no		no	no	no	no	2	3
M	92	172	72		yes	2.5	0	no	no	NA	no	yes	no	5	1	5	1	38.1	14.98	13.54	216	147	NA	2	no	no		yes	2	yes	no	no	yes	1	14
M	92	168	77.8		yes	5	3.5	no	no	NA	no	no	no	8	1	1	1	NA	11.38	10.13	127.6	126	NA	NA	no	no		no		no	no	no	no	9	12
M	64	170	88		yes	2	2.5	yes	no	NA	no	no	no	4	1	1	1	NA	5.59	4.86	208.8	234	16.4	NA	yes	no		no		no	no	no	no	0	25
M	87	180	83		no	6,7,19	2,3,5	no	no	yes	no	no	no	7	1	1	1	35.9	10.41	9.13	205.2	361	13.3	1.2	yes	no		no		no	no	no	no	2	6
M	93	170	47.6		yes	5.16	0	no	no	NA	no	no	no	5	2	1	1	36.8	16.51	15.3	47.3	94	NA	NA	no	no		no		no	no	no	no	22	3
F	73	163	46.7		yes	2.5	5	no	no	NA	no	no	no	10	1	1	1	36.8	9.62	8.79	30.5	35	18.1	NA	yes	no		no		no	no	no	no	3	17
M	84	160	53.8		yes	2.1	2	no	no	yes	no	no	no	6	1	0	0	NA	3.42	2.79	27.2	312	NA	NA	no	no		no		no	no	no	no	4	2
M	69	176	118		yes	2,5,11	5	no	no	NA	no	yes	no	6	1	1	1	37	9.83	8.16	110.9	47	11.9	1.8	yes	no		no		no	no	no	no	51	20
F	87	NA	NA		yes	2	2,3,5	no	no	NA	no	no	no	9	1	1	1	NA	10.24	5.41	NA	308	NA	NA	yes	no		no		no	no	no	no	4	27
F	89	144	42.8		yes	5	2.3	yes	no	NA	no	no	no	9	1	1	1	NA	14.08	13.76	NA	278	22.3	NA	no	no		no		no	no	no	no	5	1
M	67	177	77.8		yes	2,3,5,8,9,11	2,6,7	no	no	NA	no	no	no	7	1	1	1	NA	16.5	14	NA	303	26.1	NA	yes	no		no		no	no	no	no	12	7
M	54	165	39		yes	14	5	no	no	no	no	no	no	7	2	1	1	36.6	18.76	16.34	111.9	40	32	NA	no	no		no		no	no	no	no	0	12
M	88	NA	NA		yes	5	5	no	no	NA	no	no	no	7	1	1	1	36.5	10.67	8.34	19.4	69	NA	NA	no	no		yes	0	no	no	no	no	2	6
F	84	161	86		yes	2.7	2,6,7	no	no	NA	no	no	no	11	1	5	1	NA	4.89	4.56	200.1	171	NA	NA	no	no		yes	2	no	no	no	no	3	0
M	46	174	88		yes	23	0	no	no	NA	no	yes	no	3	1	1	1	NA	17.85	16.3	NA	235	NA	2.2	no	no		yes	0	no	yes	no	yes	7	47
F	61	169	61		yes	23	5	no	no	NA	no	no	no	9	1	1	1	NA	5.73	4.27	47.7	8.5	22.1	NA	no	yes	1	yes	1	no	no	no	no	2	55
M	72	180	83.3		yes	9	5	no	no	NA	no	no	no	9	1	1	1	37.1	22.06	19.94	161.5	61	NA	NA	yes	no		yes	1	no	no	no	no	7	29
M	91	174	68.9		yes	2	2.5	no	no	yes	no	yes	no	10	2	2	1	37.1	27.46	24.6	292.1	115	23	3.3	no	no		no		no	no	no	no	1	10
M	80	168	72		yes	2.5	5	no	no	yes	no	yes	no	7	1	1	1	NA	16.54	11.71	NA	93	NA	0.8	no	no		no		no	no	no	no	0	9
F	81	161	120		yes	7,9,11,24	3	no	no	NA	no	yes	no	6	1	5	1	NA	17.91	15.96	109.1	134	NA	2.9	no	no		no		no	no	no	no	3	9
M	72	172	NA		yes	2	0	no	no	yes	no	no	no	5	1	5	1	36.7	27.57	24.37	263.9	255	NA	5.4	no	no		yes	2	no	no	no	no	1	7
F	92	174	78.5		yes	2	6	no	no	yes	no	no	no	7	1	1	1	36.5	9.99	9.38	44.7	123	18.7	NA	no	no		yes	0	no	no	no	no	8	9
M	61	175	47		yes	23	2,3,8,10	no	no	yes	no	no	no	6	1	1	1	36.8	10.99	7.93	71.4	306	25.7	NA	no	yes	1	no		no	no	no	no	0	20
M	75	163	56		yes	5.16	0	no	no	yes	no	no	no	4	1	1	1	36.5	14.34	12.28	53.6	128	NA	NA	no	no		no		no	no	no	no	23	14
M	70	166	53		yes	9,19,30	2	no	no	yes	no	no	no	3	1	3	2	NA	21.29	18.01	NA	269	NA	NA	yes	no		no		no	no	no	no	10	10
M	82	173	80		yes	2,5,9	2.5	no	no	no	no	yes	no	7	1	1	1	37.2	9.91	7.94	145.9	NA	NA	NA	yes	no		yes	0	no	no	no	no	14	5
F	88	155	46		yes	2	0	no	yes	yes	no	no	no	4	1	3	2	37.6	10.62	7.65	384.8	189	NA	NA	no	no		yes	2	no	no	no	no	0	2
M	71	165	69		no	2,5,14,19		yes	no	na	no	no	no	5	1	1	1	NA	11.38	8.28	54.3	54	NA	NA	no	no		no		no	no	no	no	16	33
M	69	165	59		yes	2,5,6	3	yes	yes	yes	no	no	no	4	1	10	5	36.6	10.79	8.89	NA	NA	NA	NA	yes	no		no		no	no	no	no	55	17
M	65	175	77		yes	5	2.5	no	no	yes	no	yes	no	3	1	1	1	36.5	3.93	2.96	NA	63	35.4	NA	no	no		no		no	no	no	no	0	52
F	85	165	71		yes	2,3,11,19	2	no	no	yes	no	yes	no	5	1	1	1	NA	31.95	27.67	NA	308	NA	NA	yes	no		no		no	no	no	no	6	4
F	89	156	56		yes	2.3	0	no	no	yes	no	no	no	6	1	2	1	36.6	9.99	8.11	6.7	74	NA	NA	yes	no		no		no	no	no	no	5	11
F	85	NA	NA		yes	23	0	no	no	yes	no	no	yes	5	1	27	1	37	9.84	6.36	117.8	117	NA	2	no	no		no		no	no	no	no	0	1
M	84	NA	NA		yes	5,11,14	5	yes	no	yes	no	yes	no	11	1	27	1	NA	61.06	54.95	NA	84	NA	NA	no	no		yes	0	no	no	no	no	0	0
F	93	155	47.2		yes	2	3	no	no	no	no	no	yes	7	1	2	1	36.8	3.75	3.29	178.7	190	21.2	NA	no	no		no		no	no	no	no	1	4
M	72	165	72		yes	2,7,22,26	5	no	no	no	no	no	no	4	1	2	1	36.4	6.73	4.39	10.1	NA	NA	NA	no	no		no		no	no	no	no	5	21
M	60	176	95		yes	2.5	2,5,8,	no	no	yes	no	no	no	11	1	26	2	39	0.41	0.04	73.3	168	NA	2	no	no		yes	2.3	no	yes	no	no	0	26
f	87	NA	NA		no	23	2.3	no	no	no	no	no	no	7	1	5	1	36.8	32.2	29.2	81.1	359	26	NA	no	no		yes	1.3	yes	no	no	no	4	9
f	89	NA	NA		no	23	3	no	no	no	no	no	no	7	1	2	1	36	14.9	13.4	169.7	362	18.8	NA	yes	no		no		yes	no	yes	no	5	6
f	88	NA	NA		no	23	0	no	no	no	no	no	no	2	1	5	1	38	13.1	11.4	636	61	25	NA	yes	no		no		no	no	yes	no	7	13
f	81	NA	NA		no	23	0	no	no	no	no	no	no	8	1	2	1	36	10.5	9.4	49.3	119.3	21.1	NA	yes	no		yes	1	no	no	yes	no	2	11
f	74	NA	100		no	23	0	no	no	no	no	Yes	no	4	1	30	1	NA	5.3	3.2	NA	199.8	NA	NA	NA	no		no		no	no	no	no	1	3
m	88	NA	NA		no	23	2.3	no	no	no	no	no	no	11	1	27	1	36	9.7	8.5	209.3	112.3	19.7	NA	NA	no		no		no	no	yes	no	3	1
m	51	NA	NA		no	23	0	no	no	no	no	no	no	2	1	1	1	36.2	5.5	3.8	31.3	94.6	27	NA	yes	no		no		no	no	no	no	3	12
F	77	NA	75		yes	1.9	3	no	no	yes	no	no	no	3	1	1	1	36	NA	NA	NA	NA	NA	NA	no	no		no		no	no	no	no	0	40
M	75	NA	61		yes	1,6,9,11	0	no	no	no	yes	no	no	2	1	1	1	37.1	4.4	2.93	69	79	14	NA	yes	no		no		no	no	yes	no	16	36
M	92	NA	49		yes	2.6	3.5	no	no	no	yes	no	no	4	1	8	2	36.8	3.2	1.81	13	128	20	NA	no	no		no		no	no	yes	no	25	14
F	65	NA	44		yes	1,2,9,18	3,6,7	no	no	yes	no	no	no	4	1	5	1	36	23.2	21.04	221	156	12	2	no	no		yes	2	no	no	no	no	1	1
M	90	NA	73		yes	2	3.5	no	no	yes	no	no	no	12	1	1	1	36.8	10.4	6.8	29	141	38	NA	no	no		no		no	no	yes	no	44	53
F	84	NA	86		yes	2.3	2	no	no	yes	no	no	yes	4	2	2	1	36	6.8	5.06	20	180	NA	NA	no	no		no		no	no	no	no	37	35
F	84	NA	52		yes	7,9,11	3	no	no	yes	no	no	no	6	1	5	1	38	19.9	17.81	369	512	22	NA	yes	no		yes	2	no	no	no	no	2	3
F	95	NA	68		yes	2,5,11	3	no	no	no	no	no	no	1	1	0	0	37.2	21.2	18.59	258	209	28	NA	no	no		yes	2	no	no	yes	no	14	1
F	67	NA	44		yes	2	1.5	no	no	no	no	yes	no	0	2	5	1	37.8	5.8	3.8	19	39	NA	NA	no	no		yes	2	yes	yes	yes	yes	3	29
M	78	NA	66		yes	2,5,6,10	5	no	no	yes	no	no	no	6	1	1	1	37.9	8.5	4.68	120	93	21	NA	no	no		no		no	no	no	no	3	23
M	90	NA	61		no	2	3.5	no	no	no	yes	no	yes	7	1	27	1	35.9	10.2	7.94	306	272	NA	NA	no	no		no		no	no	no	no	12	3
M	92	NA	67		yes	2	0	no	no	no	yes	no	no	2	1	1	1	37.1	6.6	4.13	8	108	NA	NA	no	no		no		no	no	no	no	8	40
F	88	NA	70		yes	1,2,5,6	2.3	no	no	yes	no	no	no	6	1	26	2	37.7	35	33.57	298	191	16	NA	no	no		yes	2	no	no	yes	no	18	18
M	73	NA	80		yes	2,6,11	5	no	no	yes	no	no	no	6	2	2	1	35.8	1.8	0.05	212	114	25	NA	no	no		yes	0	no	no	yes	no	0	11
F	74	NA	52		yes	2	2,6,7	no	no	yes	no	no	no	6	5	0	0	38.7	NA	NA	NA	NA	NA	NA	no	no		no		no	no	yes	no	20	4
F	91	NA	42		yes	2.3	5	no	no	yes	no	no	no	7	1	5	1	34.9	47.4	45.31	179	92	21	2.5	no	no		no		no	no	no	no	2	2
M	89	NA	73		yes	2,11,12,22	6	no	no	yes	no	no	no	6	1	29	2	39	0.9	0	167	76	21	NA	no	no		yes	2	no	no	yes	no	0	23
M	69	NA	79		yes	2,6,9	3.5	no	no	yes	no	no	no	4	1	2	1	37	2.6	1.64	166	780	30	NA	no	no		yes	0	no	no	no	no	1	16
M	69	NA	104		yes	1,2,7,9,10	2	no	no	no	no	no	no	7	1	5	1	39.2	18.1	13.49	248	41	14	1.6	no	no		yes	2	no	yes	yes	no	6	8
F	76	NA	58		yes	0	2.5	no	no	yes	no	no	no	6	1	29	2	37	9.7	8.82	556	110	19	2	yes	no		yes	0	no	no	yes	no	1	18
M	64	NA	85		yes	2	2,3,5,7	no	no	yes	no	no	no	5	1	28	1	36.7	6.5	5.72	55	327	25	NA	no	no		no		no	no	no	no	0	49
M	69	NA	65		yes	2,6,16	6.7	no	no	no	yes	yes	no	3	1	28	1	35.8	9.2	7.88	26	69	21	0.7	no	no		no		no	no	no	no	5	77
F	35	NA	42		yes	2,5,9,14	5.6	yes	no	yes	no	no	no	9	3	28	1	36.2	25	22.48	116	46	NA	1.3	no	no		yes	0	no	no	no	no	0	14
F	71	NA	52		yes	6,7,9,16	5	no	no	no	yes	no	no	6	2	5	1	39.2	12.4	10.9	125	46	24	NA	no	no		no		no	no	no	no	19	82
F	87	NA	46		yes	2.11	0	no	no	yes	no	no	yes	1	1	28	1	37.2	11.5	8.86	16	62	NA	1.9	no	no		no		no	no	yes	no	0	39
M	46	NA	57		yes	2	6	no	no	no	no	no	no	6	3	2	1	37.8	53.4	NA	44	132	22	NA	no	no		no		no	no	no	no	37	36
F	88	NA	59		yes	2	2	no	no	yes	no	no	yes	3	1	1	1	36.2	10	8.19	NA	67	25	NA	no	no		no		no	no	yes	no	6	15
F	67	NA	56		yes	6,7,9	5	no	no	no	yes	no	no	2	4	5	1	36.8	10.8	0.02	293	72	22	NA	no	no		yes	2	no	no	yes	no	2	11
F	88	NA	66		yes	2	2.5	no	no	yes	no	no	no	6	1	5	1	37.9	26.3	23.28	141	139	21	2.3	no	no		no		no	no	yes	no	8	28
M	77	NA	77		yes	2,6,9,11,15,19	0	yes	no	yes	no	yes	n	3	1	5	1	38.2	6.1	3.65	76	43	21	NA	no	no		yes	0	no	no	yes	no	105	41
M	79	NA	83		no	6,7,9,11,14	2.5	yes	no	yes	no	yes	yes	7	2	5	1	35.9	13.3	11.58	135	38	9	1.7	no	no		yes	0	no	no	yes	no	150	5
f	38	NA	NA		no	0	11	no	no	no	no	no	no	3	1	5	1	37	11.9	10.6	NA	254.6	NA	10.77	no	no		yes	2	no	yes	NA	no	1	6
m	36	175	91		yes	5,6,7,18	2.5	no	no	yes	no	no	no	3	1	31	1	37.7	7.4	6.2	13.97	121.1	14.3	NA	no	yes	1	no		no	yes	no	no	37	5
M	70	NA	NA		yes	2	3,5,7	no	no	yes	no	yes	no	4	1	13	2	35.2	23.4	19	10.7	175.9	33	NA	no	no		yes	1	no	yes	no	no	1	76
m	55	NA	75		yes	2,6,18	5	no	no	yes	no	no	no	3	1	31	1	39	6.6	5.8	2.8	351.8	32	NA	no	no		yes	1	no	yes	no	no	6	12
m	69	177	102.8		yes	5.7	3	no	no	no	no	no	no	7	1	3	2	NA	12.8	10.4	52	41	19	NA	no	no		no		no	no	no	no	0	2
m	86	158	80		no	2,7,8	5	yes	no	yes	yes	no	no	10	1	1	1	NA	8.24	6.7	31.5	499	23	6.1	no	no		yes	2	no	no	no	no	113	48
m	57	184	79		no	0	9	no	no	yes	no	no	no	1	1	0	0	NA	8.5	NA	95.5	82	34	NA	no	no		no		no	yes	no	no	0	34
m	51	182	76		yes	1,5,7,9,11	9	no	no	yes	no	no	no	1	1	1	1	NA	8	6.1	73.9	305	28	0.98	no	no		yes	2	no	yes	no	no	101	20
f	55	170	56		no	5.11	7.9	no	no	no	no	no	yes	1	1	5	1	NA	26.6	15.5	156	192	18	0.716	no	no		yes	3	no	yes	no	yes	1	30
m	93	165	51		no	0	0	no	no	no	no	no	yes	7	1	27	1	NA	56.3	52	125	324	NA	NA	no	no		no		no	no	yes	no	0	9
f	92	145	40		yes	2,5,10	2	no	no	yes	no	no	yes	11	1	1	1	NA	17.8	16.7	34	347	34	NA	no	no		no		no	no	yes	no	11	4
m	69	175	57		yes	10	2.5	no	no	yes	no	no	no	11	1	2	1	NA	20.7	10.2	21	69	21	NA	no	no		yes	2	no	no	no	no	5	5
m	95	160	49		yes	2.5	3	no	no	yes	no	no	no	9	1	2	1	NA	29.3	24.8	329	266	20	NA	no	no		yes	2	no	yes	no	no	0	1
m	56	186	80		no	1.9	5.7	yes	no	yes	no	no	no	7	1	2	1	38.7	0.17	NA	NA	397	14	NA	no	no		no		no	yes	no	no	1	3
m	80	185	97		yes	2.7	2.3	no	no	no	no	no	no	12	1	2	1	NA	13.6	11.8	18	388	32	NA	no	no		no		no	no	no	no	0	39
						0 none	0 none									0. non treated	0 -non-treated										0- OK		0- OK
						1 penicillin	1 cachexia									1. M p.o.	1- no change										1- ascites		1- ascites
						2 penicillin + inhibitor beta laktamaz	2 diabetes									2. W p.o.	2-ineficiency										2 increased thickness		2 increased thickness
						3 cefalosphorin 1 grade	3 chronic kidney disease									3. CHANGE M p.o. na W p.o. no improvement or severe	3-intolerance										3 increased diameter of colon		3 increased diameter of colon
						4 cefalosphorin 2 grade	4 chronic kidney disease (not mistake 3, or 4 is CKD)									4. CHANGE M p.o. na W p.o. intolerance	4-change, but unknown reason
						5 cefalosphorin 3 grade	5 neoplasm									5. M i.v. + W p.o.	5- no data
						6 carbapenem	6 immunosupresion treatment									6. Fidaxomycyna
						7 fluoroquinolon	7 immunosupresion disease									7. Rifaximina
						8 linkosamide	8 liver cirrhosis									8. CHANGE z M p.o. na M i.v. + W p.o. no improvement or severe
						9 glikopeptide	9 IBD									9. CHANGE z M p.o. na W p.o. unkown reason
						10 macrolide	10 alcohol abuse									10. unknown drugs
						11 aminoglicozide	11 cocaine									11. CHANGE z M p.o. na M i.v. intolerance
						12 nitrofurantoin										12. CHANGE z M iv na W p.o. intolerance
						13 colistine										13. CHANGE z M p.o. na W p.o. + F no improvement or severe
						14 metronidazole										14. CHANGE z M iv na M iv + tigecyklina iv no improvement or severe
						15 tigecycline										15. CHANGE z M i.v. na W p.o + tigecyklina iv no improvement or severe
						16 Biseptol										16. CHANGE z W p.o. na M i.v.+ tigecyklina ivno improvement or severe
						17 Fluconazole										17. CHANGE z M i.v. + W p.o. na tigecy i.v. no improvement or severe
						18 Daptomicine - lipoptetide										18. CHANGE z W p.o. na W p.o. + M p.o. no improvement or severe
						19 linezolide										19. CHANGE z M iv na M iv plus W p.o. no improvement or severe
						20 yes, but unknown										20. CHANGE z M p.o. na M p.o. + W p.o. no improvement or severe
						21 nystatine										21. CHANGE z M p.o. na M iv no improvement or severe
						22 doxycycline										22. Tigecyclin iv
						23 unknown										23. CHANGE z M p.o. na Fidaxo
						24 cefalosphorin 4 grade										24. CHANGE z M p.o. na M i.v.unknown reason
						25 izoniazyd										25. CHANGE z M i.v. + W p.o. na Fno improvement or severe
						26 rifampicyne										26. CHANGE z W p.o. na W p.o. + M i.v. no improvement or severe
						27 full anty tbc										27 M iv
						28 nolicin										28 M p.o. + W P.o.
						29 streptogramin										29. CHANGE z M p.o. na M i.v. + W p.o. +IVIG no improvement or severe
						30 fosfomycin										30. Wanko iv
																31. Wanko p.o. + Fidaxo
																32. M IV + M p.o.
																33. Miv + W po + tigecyklina iv
																34. CHANGE z W p.o. na M IV bo intolerance
																35 Wanko p.o. + tigecyklina iv
																36 - wanko/plcebop/cadazolid
																37-M iv + fidaxo
																38. CHANGE Mpo. + W p.o. first, than added wanko pr, than added IVIG
																39. wanko p.o.+ metro p.o than FMT
																40. vancomycin p.o., cadazolid p.o. or placebo
