# Supplementary material for: Mortality Following Clostridioides difficile Infection in Europe: A Retrospective Multicenter Case-Control Study
Source: Antibiotics (Basel). 2021 Mar 13;10(3):299. doi: 10.3390/antibiotics10030299 (PMC7998379; doi:10.3390/antibiotics10030299)
Supplement: Supplementary file 1 [file antibiotics-10-00299-s001.zip › Controls - non deaths.xlsx]

## Sheet: controls - non deaths
sex	age	height	weight	bmi	hprevious	antibiot	immunosupression	parenteral	probiotics	PPI	H2b	surgery	nursingh	Charlson	episode	therapy	thchange	temp	wbc	neutr	crp	creat	alb	lact	bacter	ultra	ultraabn	ct	ctabn	endo	compl	cogni	csurgery	tdgn
f	89	NA	NA		yes	6.17	2.3	no	no	yes	no	no	no	5	1	3	2	36.8	8.27	5.9	61.78	64	20	1.8	no	no		no		no	no	no	no	1
m	83	156	60		yes	5	5	no	yes	yes	no	no	no	8	1	3	2	36.6	11.7	NA	NA	76	23	NA	no	no		no		no	no	no	no	5
f	82	NA	NA		no	5,6,7,11	1.5	no	yes	no	no	no	no	8	1	5	1	38	20.48	NA	NA	61	25	NA	no	no		no		no	no	no	no	52
m	59	163	68		yes	5.7	2.5	no	yes	yes	no	yes	no	7	1	2	1	37.4	15.01	NA	NA	68	34.8	NA	no	yes	1	no		no	no	no	no	10
f	84	NA	NA		yes	5.14	2.5	no	no	yes	no	no	no	10	1	2	1	36.6	21.03	NA	NA	127	21	NA	no	no		no		no	yes	no	no	5
f	84	NA	NA		yes	5,7,14	1,3,5	no	no	no	no	no	no	10	2	1	1	36.4	9.22	NA	NA	67	23	NA	no	no		no		no	no	no	no	13
f	75	175	83		yes	6	2.4	no	no	no	no	no	no	7	1	2	1	38.2	6.85	5.31	90	744	26	NA	yes	yes	2.3	no		no	no	yes	no	4
m	76	170	49		yes	6.7	4	no	no	yes	no	no	no	3	1	1	1	NA	7.74	4.9	3.12	404	29	NA	no	no		no		no	no	no	no	9
f	89	163	70.3		no	4,5,7	2	no	yes	yes	no	no	no	2	1	8	2	NA	16.1	11.62	105.07	180	31.8	1.1	no	no		no		no	no	yes	no	12
m	58	173	82		yes	5	5.7	no	no	yes	yes	no	no	3	3	5	1	NA	8.05	0	51.83	66	39	NA	no	yes	3	no		no	no	no	no	5
m	46	172	78		no	7	5.7	no	no	no	no	no	no	2	1	5	1	36.6	0.15	0.01	3.1	67	36	0.9	yes	no		yes	0	no	no	no	no	12
m	67	188	93		yes	5,6,7,10,19	5.7	no	no	NA	no	no	no	2	1	5	1	NA	7.08	1.19	1.1	107	28.7	NA	no	no		no		no	no	no	no	13
m	75	NA	NA		no	7	0	no	no	no	no	no	yes	4	2	2	1	36.6	12.3	8.3	139	75	27	NA	no	no		no		no	no	no	no	0
f	24	175	57		yes	23	0	no	no	no	no	yes	no	0	2	2	1	36.4	4.3	2.1	18	64	NA	NA	no	no		no		no	no	no	no	0
f	83	NA	NA		yes	7	0	no	no	no	no	no	no	0	1	5	1	38.4	36	31	180	95	19.4	NA	no	yes	1	no		no	yes	no	no	0
f	87	NA	NA		yes	4.5	6	no	no	yes	no	no	no	2	1	5	1	37.2	11.5	8.9	74	53	22	NA	no	no		no		no	yes	no	no	0
f	82	NA	NA		yes	0	0	no	no	no	no	no	no	6	2	2	1	37.4	9.2	NA	58	75	24	NA	no	no		no		no	yes	no	no	0
f	29	170	64		yes	6.9	5.7	no	no	yes	no	yes	no	2	1	5	1	36.4	8.4	4.3	226	65	32	NA	no	yes	1	no		no	no	no	no	0
f	65	152	49		yes	3	7	no	no	no	yes	no	no	4	2	2	1	36.5	6.8	4	64	208	36.3	NA	no	no		no		no	no	no	no	0
m	69	NA	NA		yes	2.5	3	no	no	no	yes	no	no	5	1	1	1	36.2	8.7	5.3	4.42	221	35.6	NA	no	yes	0	no		no	no	no	no	13
f	54	164	50		yes	3,7,24	5.7	no	no	no	no	yes	no	6	1	5	1	36.8	10.8	9.2	325	60	21.6	NA	no	yes	1	no		no	no	no	no	0
f	82	159	60		yes	4	0	no	no	yes	no	no	no	1	3	2	1	36.6	7.2	4.6	5.36	92	35	NA	no	yes	0	no		no	no	no	no	0
m	82	NA	NA		yes	0	0	no	no	no	no	no	no	1	4	2	1	NA	8.3	5.8	7.3	68	NA	NA	no	no		no		no	no	no	no	0
m	90	NA	NA		yes	20	0	no	yes	yes	no	no	no	6	4	2	1	37.8	7.6	5.1	6	225	31.4	NA	no	no		no		no	no	no	no	0
m	75	176	90		yes	5	5	no	no	no	no	no	no	2	2	2	1	NA	8.3	6.8	82.5	110	37.2	NA	no	no		no		no	no	no	no	57
f	82	155	63		yes	2,4,6,7	0	no	no	no	no	yes	no	2	1	1	1	37.2	7.4	5.7	17	54	36	NA	no	no		no		no	no	no	no	15
m	85	NA	NA		yes	2	0	no	no	yes	no	no	no	1	1	1	1	36.4	6.5	4.2	NA	82	25	NA	no	no		no		no	no	no	no	7
f	67	NA	NA		yes	2	5.7	no	no	no	no	no	no	2	1	1	1	37.6	7.9	3.8	62	46	19	NA	no	yes	3	no		no	yes	no	no	10
m	84	NA	NA		yes	2	0	no	no	yes	no	no	no	5	2	2	1	37.4	8.9	5.5	72	83	NA	NA	no	no		no		no	yes	no	no	1
m	64	164	70		yes	5	0	no	no	no	no	no	no	0	1	3	2	38.8	9.6	6.1	144	90	32	NA	no	no		no		no	no	no	no	1
m	39	179	70		yes	4	0	no	no	no	no	no	no	0	1	1	1	37.6	4.17	2.6	12.19	67	NA	NA	no	no		no		no	no	no	no	0
f	23	NA	NA		yes	4.7	0	no	no	no	no	no	no	0	1	3	2	38.2	11.27	9.7	152.04	65	NA	NA	no	yes	2.3	no		no	no	no	no	0
m	33	184	95		no	6.9	0	no	no	no	no	no	no	0	1	5	1	40	35.69	32.1	161.65	90	23	NA	no	no		no		no	no	no	no	42
f	60	172	100		yes	0	5.7	no	no	yes	no	no	no	3	1	5	1	37.4	NA	14.9	105.98	86	20	NA	no	no		no		no	yes	no	no	0
f	50	NA	NA		no	7	0	no	no	no	no	no	no	0	2	2	1	36.4	4.84	2.1	3.43	69	NA	NA	no	yes	0	no		no	no	no	no	0
m	79	174	87		yes	2.7	0	no	no	no	no	no	no	5	1	1	1	38.1	10.42	7.9	106.06	172	NA	NA	no	no		no		no	no	no	no	0
f	68	172	62		yes	5	0	no	no	no	no	no	no	0	1	1	1	37.4	9.49	7.93	30.77	77	NA	NA	no	yes	0	no		no	no	no	no	7
f	65	157	62		no	2	0	no	no	yes	no	no	no	0	1	1	1	37	14.17	11.9	73.77	25	NA	NA	no	no		no		no	no	no	no	0
f	87	162	68		yes	0	0	no	no	yes	no	no	no	2	4	2	1	NA	16.2	13.3	256.01	70	24	NA	no	no		no		no	yes	no	no	0
f	53	164	61		no	7.8	0	no	no	no	no	no	no	0	1	2	1	36.6	5.5	3.13	1.92	67	NA	NA	no	no		no		no	no	no	no	0
m	84	NA	48		yes	5	0	no	no	no	no	no	no	2	1	1	1	NA	20.72	17.3	146.05	85	31	NA	no	yes	0	yes	0	no	no	no	no	7
m	58	170	64		no	8	0	no	no	no	no	no	no	0	1	2	2	36.8	9.93	6.9	19.05	90	NA	NA	no	no		no		no	no	no	no	0
m	80	163	79		yes	11	0	no	no	yes	no	no	no	5	1	1	1	36.6	10.39	7.95	46.77	77	27.64	NA	no	no		no		no	no	no	no	0
f	33	160	59		no	4,8,14	0	no	no	no	no	no	no	0	1	1	1	37.3	13.39	11.79	50.05	65	NA	NA	no	no		no		no	no	no	no	0
f	31	174	59		yes	1,10,	0	no	no	no	no	no	no	0	2	1	1	36.6	3.97	1.2	69.07	44	NA	NA	no	no		no		no	no	no	no	0
f	29	164	60		yes	6	7	no	no	no	no	no	no	0	1	2	1	37.6	9.6	7.2	18.72	53	32.21	NA	no	no		no		no	yes	no	no	1
f	47	160	59		no	4	0	no	no	no	no	no	no	0	1	2	1	37.4	5.29	2.8	3.37	68	35.56	NA	no	no		no		no	no	no	no	1
m	57	187	83		yes	0	5.7	no	no	no	no	no	no	3	3	5	1	37.6	23.83	19.37	140.27	83	25	NA	no	yes	3	no		no	no	no	no	0
m	81	182	85		yes	20	0	no	no	no	no	no	no	0	1	1	1	36.6	6.09	3.3	23.5	75	NA	NA	no	no		no		no	no	no	no	0
m	79	165	80		yes	7,10,14	5	no	no	no	no	no	no	3	1	2	1	NA	20.31	16.96	109	116	25.81	NA	no	no		no		no	yes	no	no	14
f	86	148	48		tak	20	0	no	no	no	no	no	no	0	2	2	1	36.6	14.31	10.9	105	95	37	NA	no	no		no		no	no	no	no	0
f	68	NA	NA		yes	2,5,7,10	0	no	no	no	no	no	no	6	1	2	1	37.7	6.11	3.8	21.73	74	NA	NA	no	no		no		no	no	no	no	0
f	75	170	69		yes	20	0	no	no	no	no	yes	no	2	1	2	1	NA	5.57	3.9	16.08	95	23	NA	no	no		no		no	yes	no	no	1
m	56	182	75		yes	0	9.1	no	no	no	no	no	no	4	1	3	3	36.6	15.46	12.9	20.65	201	28	NA	no	no		yes	1.3	no	yes	no	no	0
m	61	180	86		yes	23	5.7	no	no	no	no	no	no	2	4	6	1	36.8	6.59	4.8	25	66	NA	NA	no	no		no		no	no	no	no	0
f	46	158	70		yes	4	0	no	no	no	no	no	no	0	1	4	3	36.8	11.85	7.6	41.74	46	26.8	NA	no	yes	0	no		no	yes	no	no	0
f	55	164	40		yes	5.7	5.7	no	no	no	no	no	no	2	1	1	1	36.8	12.66	9.1	100.91	171	26	NA	no	no		no		no	yes	no	no	13
f	65	165	72		no	20	0	no	no	no	no	no	no	0	1	1	1	37.8	13.24	10.39	168.58	67	33.8	NA	no	no		no		no	no	no	no	0
f	25	155	90		yes	23	0	no	no	no	no	yes	no	1	1	1	1	36.6	14.83	11.7	209.06	67	39.6	NA	no	no		no		no	no	no	no	3
f	25	172	54		no	2	0	no	no	no	no	no	no	0	1	2	1	38	20.19	18	225.7	58	NA	NA	no	yes	0	no		no	no	no	no	0
f	87	158	57		yes	0	0	no	no	no	no	no	no	0	1	1	1	37.2	6.07	3.2	6.01	94	NA	NA	no	no		no		no	no	no	no	0
f	76	158	58		yes	20	0	no	no	no	no	no	no	0	2	2	1	37	4.42	2.3	57.93	61	31	NA	no	no		no		no	no	no	no	0
f	78	NA	49		yes	7	0	no	no	no	no	yes	no	1	1	2	1	NA	11.03	8.85	15.8	66	NA	NA	no	no		yes	0	yes	no	no	no	0
f	75	156	67		no	0	0	no	no	no	no	no	no	1	2	2	1	36.2	8.4	5.2	71	76	28.1	NA	no	yes	0	no		no	no	no	no	0
f	86	NA	NA		no	0	0	no	no	no	no	no	yes	2	4	2	1	36.8	11.8	9.9	23	74	19.3	NA	no	yes	0	no		no	yes	no	no	1
m	74	174	98		yes	4,6,7,8	0	no	no	no	no	no	no	7	2	2	1	36.6	8.3	6	40	113	31.5	NA	no	yes	0	no		no	no	no	no	0
f	71	NA	NA		yes	20	0	no	no	yes	no	no	yes	3	2	2	1	36.7	10.4	7.2	82	117	19.7	NA	no	yes	1,2,3	no		no	yes	no	no	0
m	96	NA	NA		yes	2.1	0	no	no	no	no	no	no	0	1	2	1	36.6	16.1	12.9	108	99	24.6	NA	no	yes	0	no		no	no	no	no	15
f	61	160	47		yes	20	0	no	no	no	no	no	no	0	2	3	2	36.6	8.1	5.1	21.5	41	28.4	NA	no	yes	0	no		no	no	no	no	0
m	71	178	80		yes	0	7	no	no	yes	no	no	no	3	3	2	1	36.6	23	20	120	59	27.8	NA	no	no		no		no	yes	no	no	1
m	74	170	74		yes	5,6,7	5	no	no	no	no	yes	no	1	1	2	1	38.8	9.3	6.9	167	158	34.4	NA	no	yes	0	yes	0	no	yes	no	no	1
m	79	NA	50		yes	0	0	no	no	no	no	no	no	0	1	2	1	36.6	8.2	5.6	50	56	22.3	NA	no	yes	0	no		no	yes	no	no	0
m	87	NA	NA		yes	2,5,7,16	0	no	no	no	no	no	no	3	1	2	1	36.6	10.9	8.2	66	119	22.5	NA	no	yes	0	no		no	no	no	no	0
f	76	150	56		yes	2,3,6	0	yes	no	yes	no	yes	no	5	1	1	1	36.5	9	NA	103.3	55	9.3	NA	no	no		no		no	no	no	no	21
f	65	170	94		no	3	0	no	no	yes	no	yes	no	3	1	1	1	36	19.3	NA	116	163	9.8	NA	no	no		no		no	no	no	no	7
M	61	168	68		yes	3.6	0	yes	yes	yes	no	yes	no	3	1	2	1	36.5	6.15	NA	101	211	11.1	NA	yes	no		no		no	no	no	no	55
m	43	180	82		yes	5,6,13,14	0	yes	no	yes	no	no	no	4	1	1	1	36.6	10.53	NA	79.3	32	11.9	NA	yes	no		no		no	no	no	no	34
m	72	175	79		yes	2.9	0	yes	no	yes	no	no	no	3	1	2	1	36.9	5.67	NA	19.2	188	5.6	NA	no	no		no		no	no	no	no	10
m	67	175	78		yes	2.5	0	yes	yes	yes	no	yes	no	4	1	1	1	37.7	17.5	13.11	219	57	NA	NA	no	no		no		no	no	no	no	13
f	85	160	80		no	4	0	no	no	yes	no	yes	no	3	1	1	1	36.6	21.9	NA	180.9	86	NA	NA	no	no		no		no	no	no	no	11
m	59	182	78		yes	1	0	no	no	yes	no	no	no	5	1	1	1	38.3	15.8	NA	299	72	NA	NA	no	no		yes	3	no	no	no	no	4
m	78	175	80		no	5	2	no	no	no	yes	no	no	2	1	2	1	36.4	14.22	12.68	11.3	113	NA	NA	no	yes	1	no		no	no	no	no	9
m	81	180	90		no	5.14	0	no	no	yes	no	yes	no	0	1	2	1	36.6	15.63	13.39	135	329	NA	NA	no	yes	0	no		no	no	no	no	4
f	48	164	65		no	5.14	5	no	no	yes	no	yes	no	2	1	28	1	36.5	13.25	11.34	44.3	65	NA	NA	no	yes	1	no		no	no	no	no	8
f	65	155	85		no	5.14	2	no	no	no	no	yes	no	1	1	1	1	36.5	6.62	5.47	213.2	80	NA	NA	no	no		no		no	no	no	no	4
m	67	165	56		no	2,6,10	3	no	no	yes	no	no	no	2	1	11	3	37.1	29.59	27.12	189.5	77	NA	NA	no	yes	0	yes	3	no	no	no	no	10
m	92	162	80		no	5	0	no	no	no	yes	no	no	2	1	28	1	36	7.3	6.32	109.5	142	NA	NA	no	no		no		no	no	yes	no	27
m	78	170	86		no	5	2	no	yes	yes	no	no	no	1	1	28	1	38.6	9.71	8.05	159.6	80	37	NA	yes	yes	0	no		no	no	no	no	19
f	83	165	75		no	2.6	2	no	no	yes	no	no	no	2	1	5	1	36.5	12.05	9.9	54.3	65	NA	NA	no	yes	0	yes	0	no	no	yes	no	14
m	75	NA	NA		no	5.1	2	no	no	yes	no	no	no	3	1	5	1	36.4	13.56	11.42	125.4	115	NA	NA	no	no		no		no	no	no	no	8
f	68	168	130		no	6	2.3	no	yes	yes	no	no	no	3	1	27	1	36.4	19.25	16.77	112	119	NA	NA	no	yes	0	no		no	no	no	no	10
f	83	160	75		yes	2.4	2.3	no	no	yes	no	no	no	3	1	5	1	36.5	4.11	3.19	17.1	132	NA	NA	no	no		no		no	no	no	no	1
m	61	175	76		no	5,6,10	2	no	no	yes	yes	no	no	1	1	27	1	37.4	10.98	7.74	76.8	58	23	NA	no	yes	0	yes	2	no	no	no	no	24
f	93	155	55		no	5,10,	0	no	no	no	yes	no	yes	2	1	28	1	36.5	16.27	14.94	1.5	103	35	NA	no	no		no		no	no	no	no	9
m	53	190	100		no	6	2	no	no	yes	no	no	no	0	1	5	1	37	9.73	7.41	46	45	22	NA	no	yes	0	no		no	no	no	no	15
m	66	170	120		no	5	2	no	no	yes	no	no	no	2	1	5	1	36.4	7.4	5.72	20.8	259	NA	NA	no	no		no		no	no	no	no	5
f	93	155	66		yes	2	2	no	no	yes	no	no	no	3	1	2	1	NA	14.1	10.85	124.5	130	NA	NA	no	no		no		no	no	no	no	13
f	76	NA	NA		yes	5,7,10	3,6,7	no	no	no	no	no	no	3	1	1	1	NA	23.7	21.54	173.6	497	NA	NA	no	no		no		no	no	no	no	1
m	43	NA	NA		no	5	0	no	no	no	no	yes	no	0	1	2	1	NA	16	NA	NA	52	NA	NA	no	no		no		no	no	no	no	11
f	59	169	84		no	0	9	no	no	yes	no	yes	no	1	1	6	1	NA	3.7	NA	166.9	73	NA	NA	no	no		no		no	no	no	no	4
f	47	170	75		yes	16	7	no	no	no	no	no	no	0	1	6	1	NA	2	1.4	7.7	83	NA	NA	no	no		no		no	no	no	no	5
f	84	170	NA		yes	7,14,30	1	no	yes	no	no	no	yes	2	2	2	1	36.7	10.3	NA	173	62	19.8	NA	no	no		no		no	no	yes	no	1
f	74	162	112		yes	8	2	no	no	yes	no	no	no	4	1	28	1	36.8	9.3	6.93	61.2	159	NA	NA	no	no		no		no	no	no	no	1
f	19	158	44		yes	16	5.7	no	no	yes	no	no	no	2	1	1	1	36.6	9.7	8.26	60.5	49	38	NA	no	no		no		no	no	no	no	2
f	56	164	71		no	7.14	3,6,7	no	yes	yes	no	no	no	4	1	28	1	NA	9.4	7.05	98	111	29.5	NA	no	no		no		no	no	no	no	16
m	44	186	100		yes	5,6,7,8,10	0	no	yes	yes	no	no	no	0	1	1	1	36.6	6.1	3.24	5.8	63	NA	NA	no	no		no		no	no	no	no	14
f	78	168	72		no	0	5	no	no	no	no	no	no	4	1	1	1	NA	5.1	NA	NA	NA	NA	NA	no	no		no		no	no	no	yes	0
f	88	NA	NA		yes	7.8	2	no	no	no	no	yes	yes	3	1	1	1	NA	8.6	5.12	30.7	68	31.6	NA	no	no		no		no	no	no	no	28
m	85	173	66		yes	2,5,8,11	0	no	yes	yes	no	no	yes	2	1	2	1	NA	11.7	9.55	78.4	147	NA	NA	no	no		no		no	no	no	no	49
m	82	180	72		yes	6.11	9	no	yes	yes	no	yes	no	1	1	1	1	NA	9.6	7.41	121.2	80	NA	NA	no	no		no		no	no	no	no	22
f	53	169	66		no	2,5,11	7	no	no	yes	no	no	no	1	1	1	1	NA	6.6	3.04	35.3	50	NA	NA	no	no		no		no	no	no	no	7
m	63	179	89		no	4	0	no	no	no	no	no	no	1	1	40	1	36	11.9	NA	50	72	NA	NA	no	no		no		no	no	no	no	1
f	80	175	65		no	2.7	2	no	no	no	no	no	no	1	1	1	1	36.3	12.5	10.12	69.3	49	26.6	NA	no	no		no		no	no	no	no	1
f	83	165	80		yes	1,7,8	2	no	no	no	no	yes	no	1	1	1	1	36.2	6.8	3.52	47.6	60	NA	NA	no	no		no		no	no	no	no	54
f	79	156	52		no	6,14,16	6.7	no	no	no	no	no	no	2	1	18	2	NA	11.1	NA	187.3	57	NA	2.2	no	no		no		no	no	no	no	35
f	70	160	68		yes	4,8,14	0	no	no	no	no	yes	no	0	1	2	1	36.9	8.1	NA	111.1	70	NA	NA	no	no		no		no	no	no	no	1
m	72	172	51		yes	1,7,8	0	no	no	yes	no	yes	no	2	1	1	1	NA	16.6	NA	42.5	58	NA	NA	no	no		no		no	no	no	no	5
f	74	172	NA		yes	1,2,14	0	no	no	yes	no	no	no	3	1	1	1	37.1	10.8	NA	10.1	43	30.7	NA	no	no		no		no	no	no	no	0
m	37	188	85		no	2.8	9	no	no	no	no	no	no	1	1	1	1	36.8	9.3	6	148	84	NA	NA	no	no		no		yes	no	no	no	2
f	31	168	48		yes	2.11	7	no	no	yes	no	yes	no	1	1	1	1	NA	8.9	8.197	18.4	79	NA	NA	no	no		no		no	no	no	no	0
f	66	163	NA		yes	2	10	no	yes	yes	no	no	yes	2	1	1	1	NA	9	5.8	9.2	23	NA	NA	no	yes	1.3	no		no	no	no	no	11
f	73	165	80		yes	2.7	5	yes	yes	yes	no	yes	no	2	1	3	2	NA	6.7	NA	22.6	58	NA	NA	no	no		no		no	no	no	no	72
m	77	175	NA		yes	2.1	0	no	no	no	no	no	no	2	2	2	1	35.9	11.8	9.74	56.2	138	NA	NA	no	no		no		no	no	no	no	1
m	66	185	100		no	4	0	no	no	no	no	yes	no	1	1	28	1	NA	6.1	NA	23.6	61	NA	NA	no	no		no		no	no	no	no	13
f	57	176	87		no	5.8	0	no	no	no	no	no	no	0	1	1	1	NA	5.3	2.41	2.2	54	NA	NA	no	no		no		no	no	no	no	4
m	66	178	80		no	2.5	0	no	no	no	no	no	no	1	1	1	1	NA	7.4	6.06	125.3	128	30.4	NA	no	no		no		no	no	no	no	4
f	67	164	57		no	2	0	no	no	no	no	no	no	0	1	1	1	36.6	7.7	NA	26.4	77	NA	NA	no	no		no		no	no	no	no	3
m	68	178	95		yes	4.7	0	no	yes	no	no	no	no	2	1	27	1	36.6	20.6	16.67	91.9	60	NA	NA	no	no		no		no	no	no	no	3
f	69	163	53		yes	5,7,15	0	no	no	no	no	yes	no	2	1	2	1	NA	16.1	NA	NA	82	NA	1.4	no	no		no		no	no	no	no	5
f	38	160	51		yes	16	7	no	no	no	no	yes	no	1	1	2	1	36.6	2.5	NA	NA	NA	NA	NA	no	no		no		no	no	no	no	1
f	69	159	83		yes	2	7	no	yes	yes	no	no	no	1	1	1	1	NA	6.8	NA	210.3	63	29.5	NA	no	no		no		no	no	no	no	4
f	70	NA	46		yes	0	6	yes	no	yes	no	no	no	4	1	1	1	NA	14	NA	43.2	51	NA	NA	no	no		no		no	no	no	no	7
m	76	175	80		yes	2,9,24	3	no	yes	yes	no	yes	no	3	1	2	1	NA	3.7	NA	50.5	60	NA	NA	no	no		no		no	no	no	no	24
f	92	172	89		yes	5	0	no	no	yes	no	no	no	2	1	6	1	NA	11.7	NA	150.1	88	NA	NA	no	no		no		no	no	no	no	4
m	72	172	67		yes	2,8,14	2	no	no	yes	no	yes	no	2	2	28	1	NA	7.8	NA	15.8	103	33.9	NA	no	no		no		no	no	no	no	16
f	72	174	54		no	7	5	yes	no	yes	no	yes	no	2	1	28	1	NA	9	NA	38.4	40	NA	NA	no	no		no		no	no	no	no	7
f	71	162	80		yes	0	0	no	no	no	no	no	yes	1	1	1	1	36.6	16.8	NA	24.6	54	NA	NA	no	no		no		no	no	no	no	1
f	64	172	68		yes	7.8	0	no	yes	yes	no	yes	no	1	1	28	1	NA	5.6	NA	183.4	37	NA	NA	no	no		no		no	no	no	no	4
f	68	152	93		yes	16	2,3,5,7	no	no	yes	no	no	no	4	1	1	1	NA	0.5	NA	130.7	122	NA	NA	no	no		no		no	no	no	no	3
m	24	177	70		yes	2.11	0	no	no	no	no	yes	no	0	1	0	0	NA	9.8	NA	114.2	51	NA	NA	no	no		no		no	no	no	yes	23
m	48	190	82		yes	0	5.7	yes	no	yes	no	no	no	6	1	1	1	36.4	7.9	NA	68.5	47	27.5	NA	no	no		no		no	no	no	no	14
m	64	172	85		no	4.16	2	no	no	yes	no	no	no	3	1	28	1	NA	3.3	NA	69	164	NA	NA	no	no		no		no	no	no	no	30
m	52	181	91		yes	2.16	7	no	no	yes	no	yes	no	2	1	28	5	NA	6.9	NA	NA	NA	NA	NA	no	no		no		no	no	no	no	44
m	72	NA	NA		no	7	0	yes	no	yes	no	no	no	2	1	1	1	NA	10.6	NA	NA	NA	NA	NA	no	no		no		no	no	yes	no	12
m	72	172	82		no	2.14	0	no	no	no	no	yes	no	0	1	1	1	NA	9.3	NA	38.5	53	NA	NA	no	no		no		no	no	no	no	14
f	85	150	60		no	2,5,7	0	no	yes	yes	no	no	no	2	1	28	5	NA	16.1	NA	143.9	75	NA	NA	no	no		no		no	no	no	no	11
f	90	172	65		yes	2	0	no	no	no	no	no	yes	2	1	1	1	NA	11.8	NA	93	87	25.1	1.9	no	no		no		no	no	no	no	1
m	72	185	82		yes	2,8,14	2	no	no	no	no	yes	no	4	2	1	1	NA	7.6	NA	78.8	59	35.6	NA	no	no		no		no	no	no	yes	5
m	41	188	95		yes	5	0	no	no	yes	no	yes	no	0	1	1	1	39	9.8	NA	64.7	43	NA	NA	no	no		no		no	no	no	no	6
f	76	168	68		no	2.7	0	no	no	yes	no	no	no	2	1	1	1	NA	45.9	NA	65.9	69	NA	NA	no	no		no		no	no	no	no	11
f	54	158	58		yes	5.7	7	no	no	yes	no	no	no	2	1	1	1	37.5	6.51	4.38	108	71	31.8	NA	no	no		no		no	no	no	no	2
f	87	NA	NA		no	23	0	no	no	no	no	no	no	0	1	1	1	37.1	6.54	3.06	20.7	81	39.2	NA	no	no		no		no	no	no	no	5
f	83	155	55		yes	2.7	0	no	no	yes	no	no	no	2	1	1	1	37.3	8.18	6.57	54.5	60	NA	NA	no	no		no		no	no	no	no	4
f	86	NA	NA		yes	2	0	no	no	yes	no	no	no	6	1	1	1	NA	9.29	5.22	84	77	NA	NA	no	no		no		no	no	no	no	9
m	84	170	83		yes	1	3.5	no	no	yes	no	no		9	1	1	1	37.2	10.6	8.25	156	200	NA	NA	no	no		no		no	no	no	no	0
m	86	157	65		yes	23	3.6	no	no	yes	no	no	no	4	2	2	1	36.9	6.42	2.9	36.1	147	28	NA	no	no		no		no	no	no	no	16
f	79	168	65		yes	23	0	no	no	NA	NA	no	no	7	1	1	1	37.2	17.33	15.3	95.6	39	NA	NA	no	no		no		no	no	no	no	6
f	60	160	63		yes	2	0	no	no	no	no	no	no	0	1	1	1	39.2	16.25	14.5	283.9	81	25.9	NA	no	yes	2	no		no	no	no	no	1
f	55	168	51		yes	7,14,29	0	no	no	no	no	no	no	0	2	2	1	38	9.23	6.18	119.7	50	NA	NA	no	yes	0	no		no	no	no	no	1
m	70	165	63		yes	23	1	no	no	yes	no	no	no	4	1	1	1	36.6	9.18	5.96	32.2	104	NA	NA	no	no		no		no	no	no	no	19
f	60	176	56		no	2.5	5	no	no	no	no	no	no	2	1	1	1	37.5	10.3	8.68	11.7	55	NA	NA	no	no		no		no	no	no	no	3
f	75	151	51		yes	5	2	no	no	no	no	no	no	3	1	1	1	37.4	8.91	7.37	278	54	NA	NA	no	no		no		no	no	no	no	5
m	86	168	65		yes	2,5,10,11,19	5	no	no	yes	no	no	no	2	1	1	1	36.9	14.27	12.04	201.5	111	NA	NA	no	no		no		no	no	no	no	4
f	66	160	46		yes	6,9,14	3	no	no	no	no	no	no	3	2	1	1	37.2	4.71	3.14	3	998	40.2	NA	no	no		no		yes	no	no	no	2
f	77	160	42		yes	0	0	no	no	yes	no	no	no	3	3	0	0	37	14.69	10.44	52.9	73	32.3	NA	no	no		no		no	no	no	no	3
f	31	NA	64		yes	2,10,11	3	no	no	no	yes	yes	no	2	1	1	1	37	8.2	5.26	14	62	27	NA	no	no		no		no	no	no	no	16
m	88	NA	70		no	2.9	3	no	no	no	no	no	no	2	1	5	1	36.7	17.1	15.66	17	863	29	NA	no	no		no		no	no	no	no	13
m	69	NA	114		yes	1,2,14	0	no	no	yes	no	no	no	3	1	37	1	38	21.3	19.32	165	92	21	0.9	yes	no		yes	2	yes	no	no	no	9
m	46	NA	78		no	7.14	5	no	no	no	no	no	no	7	1	38	2	38.5	2.3	1.81	43	77	23	1.9	no	no		yes	2	no	no	no	no	6
m	55	NA	176		no	6,7,9	5	no	no	no	no	no	no	6	1	2	1	36.4	1.3	0.67	235	72	25	NA	no	no		no		no	no	no	no	23
f	79	NA	39		yes	2	0	no	no	yes	no	no	no	1	1	2	1	38	15	10.72	125	52	NA	NA	no	no		no		no	no	no	no	10
f	61	NA	100		no	1.11	0	no	no	yes	no	no	no	1	1	2	1	37.2	10.4	5.5	51	104	30	2.1	no	no		no		no	no	no	no	8
m	50	NA	80		yes	2,6,16	0	no	no	no	no	yes	no	1	1	28	1	36.2	16.4	9.91	25	118	28	NA	no	no		yes	2	yes	no	no	no	4
m	69	NA	73		no	2	0	no	no	yes	no	yes	no	3	1	1	1	37.9	9.2	7.74	82	32	14	NA	no	no		no		no	no	no	no	22
m	80	NA	71		yes	1,2,5,6,14	3.5	no	no	yes	no	yes	no	7	1	1	1	36.4	13.6	11.46	96	94	16	NA	no	no		no		no	no	no	no	17
m	36	167	51		yes	1,2,6	7	no	no	yes	no	yes	no	1	1	5	1	36	165.78	124	3.53	157.4	26	NA	no	no		yes	1.2	no	yes	no	yes	3
f	68	154	99		yes	5.9	5	no	no	no	no	yes	no	3	1	6	1	NA	12.8	11.3	121	99	14	0.78	no	no		yes	2	no	no	no	no	8
m	59	172	75		no	0	7	no	no	yes	no	no	no	2	1	1	1	40	17.6	4.2	47.1	77	37	1.2	no	no		no		no	no	no	no	188
m	90	166	54		yes	1	2.3	yes	no	no	no	no	no	8	1	0	0	NA	6.5	5	178	214	32	1.74	no	no		no		no	no	no	no	24
f	89	165	48		yes	2	5	no	no	yes	no	no	no	8	1	1	1	NA	3.6	NA	NA	53	31	1.64	no	no		no		no	no	no	no	44
m	25	175	69		yes	2.14	2.3	yes	no	yes	no	no	no	4	1	1	1	38.7	13.85	11.7	NA	99	NA	0.93	no	no		no		no	no	no	no	170
m	81	160	57		no	2.14	7	no	no	yes	no	no	no	4	1	2	1	38.6	9	7.1	30	61	27	NA	no	no		no		no	no	no	no	143
m	69	162	53		yes	1,5,7	2,3,7	no	no	yes	no	no	no	6	1	1	1	NA	6.3	4.6	44.6	54	35	0.43	no	no		no		no	no	no	no	94
f	97	160	52		no	2.7	7	no	no	yes	no	no	no	5	1	0	0	NA	7.4	3	79.7	54	20	NA	no	no		no		no	no	no	no	49
m	78	161	69		no	2,7,9	5	yes	no	no	no	no	no	9	1	3	2	38.5	24	NA	19.8	85	15	0.82	no	no		no		no	no	no	no	4
f	86	152	44		yes	2,5,6,11,14	0	no	no	yes	no	no	no	7	1	1	1	NA	16.8	11	222	349	27	NA	no	no		no		no	no	no	no	36
m	79	NA	NA		yes	5,7,14	2.3	no	no	no	no	no	no	8	1	3	2	NA	13.6	7.9	119	63	30	0.78	no	no		no		no	no	no	no	6
f	76	158	75		no	1.5	2	no	no	yes	no	no	no	5	1	1	1	38.5	10.6	NA	NA	229	9	NA	no	no		no		no	no	no	no	173
m	74	NA	NA		no	7	3	yes	no	no	no	no	no	6	1	1	1	38.6	7.6	4.7	112	81	NA	0.78	no	no		no		no	no	no	no	144
m	63	172	68		no	5,6,9,11,16	2,3,5	yes	no	yes	yes	no	no	7	1	1	1	NA	14.5	12.9	90.2	61	25	0.75	no	no		no		no	no	no	no	124
f	78	157	57		yes	0	2,3,5	no	no	yes	no	no	no	11	1	0	0	NA	9.5	7.7	20.6	117	25	NA	no	no		no		no	no	no	no	114
f	79	152	77		no		5	no	no	no	no	no	no	7	1	1	1	NA	13.2	10.2	72.5	68	NA	NA	no	no		no		no	no	no	no	3
m	71	NA	82		no	0	0	no	no	yes	no	no	no	7	1	3	2	NA	6	5	5	246	42	NA	no	no		no		no	no	no	no	0
f	33	169	47		yes	0	3	no	no	yes	no	no	no	2	1	1	1	39.1	15	14	375	399	NA	NA	no	no		no		no	no	no	no	2
f	39	163	75		no	1.11	0	no	no	yes	no	yes	no	0	1	1	1	NA	7.6	6.3	NA	NA	30	NA	no	no		yes	2	no	no	no	no	4
f	83	155	53		no	0	3.7	no	no	yes	no	no	no	7	1	1	1	NA	4.2	2.6	3.3	177	32	NA	no	no		no		no	no	no	no	2
f	37	175	57		yes	2.5	0	no	no	yes	no	yes	no	0	1	1	1	NA	11.2	7.5	7	34	31	NA	no	no		no		no	no	no	no	5
f	83	158	57		no	5.7	7	no	no	no	no	no	no	8	1	1	1	39.2	14.9	NA	156	47	NA	NA	no	no		no		no	no	no	no	3
f	93	161	50		no	5	0	no	no	no	no	no	no	7	1	2	1	NA	10.2	7.7	33	59	27	NA	no	no		no		no	no	no	no	24
m	29	180	104		no	0	3.7	yes	no	no	no	no	no	2	1	2	1	NA	16.8	14.6	344	512	35	1.38	no	no		no		no	yes	no	no	1
f	79	148	69		no	5,7,14	2.3	no	no	yes	no	no	no	7	1	1	1	NA	7.2	3	16	118	34	0.79	no	no		no		no	no	no	no	1
f	58	147	80		no	5.11	2	no	no	yes	no	no	no	2	1	1	1	NA	8	5.6	25	66	NA	NA	no	no		no		no	no	no	no	9
f	72	149	49		yes	1	2.7	yes	no	no	no	no	no	5	1	2	1	NA	17.7	16	NA	67	23	NA	no	no		no		no	no	no	no	2
m	75	176	51		no	1,5,14	2.5	no	no	yes	no	yes	no	8	1	23	2	NA	9	6	94	106	22	NA	no	no		no		no	no	no	no	6
f	88	155	41		no	5	0	no	no	yes	no	no	no	6	1	27	1	NA	11.8	10	53	56	40	NA	no	no		no		no	no	no	no	11
f	84	148	55		no	0	3.7	no	no	yes	no	no	no	8	1	1	1	NA	2.1	1	22	258	NA	NA	no	no		no		no	no	no	no	1
f	71	153	63		no	0	2,3,5,7	no	no	yes	no	no	no	8	1	2	1	NA	8.2	6	46	550	22	NA	no	no		no		no	no	no	no	3
f	61	168	79		yes	6.7	2,5,7	no	no	yes	no	no	no	6	1	2	1	NA	3.3	2.8	97	221	28	NA	no	no		no		no	no	no	no	21
m	84	172	83		yes	2,5,6,9,16	3.7	no	no	yes	no	no	no	9	1	2	1	NA	5.7	3	45	189	NA	0.91	no	no		no		no	no	no	no	23
						0 none	0 none									0. non treated	0 -non-treated										0- OK		0- OK
						1 penicillin	1 cachexia									1. M p.o.	1- no change										1- ascites		1- ascites
						2 penicillin + inhibitor beta laktamaz	2 diabetes									2. W p.o.	2-ineficiency										2 increased thickness		2 increased thickness
						3 cefalosphorin 1 grade	3 chronic kidney disease									3. CHANGE M p.o. na W p.o. no improvement or severe	3-intolerance										3 increased diameter of colon		3 increased diameter of colon
						4 cefalosphorin 2 grade	4 chronic kidney disease (not mistake 3, or 4 is CKD)									4. CHANGE M p.o. na W p.o. intolerance	4-change, but unknown reason
						5 cefalosphorin 3 grade	5 neoplasm									5. M i.v. + W p.o.	5- no data
						6 carbapenem	6 immunosupresion treatment									6. Fidaxomycyna
						7 fluoroquinolon	7 immunosupresion disease									7. Rifaximina
						8 linkosamide	8 liver cirrhosis									8. CHANGE z M p.o. na M i.v. + W p.o. no improvement or severe
						9 glikopeptide	9 IBD									9. CHANGE z M p.o. na W p.o. unkown reason
						10 macrolide	10 alcohol abuse									10. Unknown drugs
						11 aminoglicozide	11 cocaine									11. CHANGE z M p.o. na M i.v. intolerance
						12 nitrofurantoin										12. CHANGE z M iv na W p.o. intolerance
						13 colistine										13. CHANGE z M p.o. na W p.o. + F no improvement or severe
						14 metronidazole										14. CHANGE z M iv na M iv + tigecyklina iv no improvement or severe
						15 tigecycline										15. CHANGE z M i.v. na W p.o + tigecyklina iv no improvement or severe
						16 Biseptol										16. CHANGE z W p.o. na M i.v.+ tigecyklina ivno improvement or severe
						17 Fluconazole										17. CHANGE z M i.v. + W p.o. na tigecy i.v. no improvement or severe
						18 Daptomicine - lipoptetide										18. CHANGE z W p.o. na W p.o. + M p.o. no improvement or severe
						19 linezolide										19. CHANGE z M iv na M iv plus W p.o. no improvement or severe
						20 yes, but unknown										20. CHANGE z M p.o. na M p.o. + W p.o. no improvement or severe
						21 nystatine										21. CHANGE z M p.o. na M iv no improvement or severe
						22 doxycycline										22. Tigecyclin iv
						23 unknown										23. CHANGE z M p.o. na Fidaxo
						24 cefalosphorin 4 grade										24. CHANGE z M p.o. na M i.v.unknown reason
						25 izoniazyd										25. CHANGE z M i.v. + W p.o. na Fno improvement or severe
						26 rifampicyne										26. CHANGE z W p.o. na W p.o. + M i.v. no improvement or severe
						27 full anty tbc										27 M iv
						28 nolicin										28 M p.o. + W P.o.
						29 streptogramin										29. CHANGE z M p.o. na M i.v. + W p.o. +IVIG no improvement or severe
						30 fosfomycin										30. Wanko iv
																31. Wanko p.o. + Fidaxo
																32. M IV + M p.o.
																33. Miv + W po + tigecyklina iv
																34. CHANGE z W p.o. na M IV bo intolerance
																35 Wanko p.o. + tigecyklina iv
																36 - wanko/plcebop/cadazolid
																37-M iv + fidaxo
																38. CHANGE Mpo. + W p.o. first, than added wanko pr, than added IVIG
																39. wanko p.o.+ metro p.o than FMT
																40. vancomycin p.o., cadazolid p.o. or placebo
